# Supplementary material for: 2-(4-Chloro­benzoyl­meth­yl)-2H-1,4-benzothia­zin-3(4H)-one
Source: Acta Crystallogr Sect E Struct Rep Online. 2008 Mar 29;64(Pt 4):o746. doi: 10.1107/S1600536808007423 (PMC2960954; doi:10.1107/S1600536808007423)
Supplement: Supplementary file 2 [file e-64-0o746-Isup2.hkl]

# 
# h,k,l, Fc-squared, Fo-squared, sigma(Fo-squared) and status flag 
# 
data_I
_shelx_title ' 60705B in P-1' 
_shelx_refln_list_code          4 
_shelx_F_calc_maximum      128.26 
_exptl_crystal_F_000       328.00 
_reflns_d_resolution_high  0.8400 
 
loop_ 
 _symmetry_equiv_pos_as_xyz 
 'x, y, z' 
 '-x, -y, -z' 
 
_cell_length_a     7.7273 
_cell_length_b     8.6490 
_cell_length_c    12.2981 
_cell_angle_alpha  82.032 
_cell_angle_beta   72.349 
_cell_angle_gamma  68.829 
 
_shelx_F_squared_multiplier     1.000 
 
loop_ 
 _refln_index_h 
 _refln_index_k 
 _refln_index_l 
 _refln_F_squared_calc 
 _refln_F_squared_meas 
 _refln_F_squared_sigma 
 _refln_observed_status 
   1   0   0     2255.15     2197.75     23.81 o 
   2   0   0      606.18      626.76      6.71 o 
   3   0   0     1344.09     1315.72     13.83 o 
   4   0   0      909.18      942.99     10.19 o 
   5   0   0        0.39        0.59      0.38 o 
   6   0   0        2.73        2.23      0.50 o 
   8   0   0       21.87       20.42      1.25 o 
  -7   1   0        8.86        9.11      0.83 o 
  -6   1   0      504.41      500.79      6.42 o 
  -5   1   0        0.04        0.43      0.26 o 
  -4   1   0      297.28      312.17      2.73 o 
  -3   1   0      136.04      143.26      1.55 o 
  -2   1   0      374.05      376.45      3.01 o 
  -1   1   0      569.18      571.31      6.40 o 
   0   1   0       13.80       17.45      0.35 o 
   1   1   0       99.63       93.74      1.23 o 
   2   1   0     1127.11     1145.56     18.06 o 
   3   1   0      171.80      201.03      2.54 o 
   4   1   0      644.70      629.27      7.06 o 
   5   1   0     1097.99     1059.05     11.59 o 
   6   1   0        1.64        1.85      0.53 o 
   7   1   0        5.91        7.54      0.50 o 
  -7   2   0        2.61        3.05      0.77 o 
  -6   2   0      100.98       96.71      2.07 o 
  -5   2   0        7.09        8.65      0.69 o 
  -4   2   0       85.30       83.73      1.03 o 
  -3   2   0      520.93      511.15      4.86 o 
  -2   2   0       42.69       44.69      0.54 o 
  -1   2   0       10.06       11.04      0.43 o 
   0   2   0      980.20      990.25      9.29 o 
   1   2   0       50.29       45.44      0.73 o 
   2   2   0        1.33        2.65      0.36 o 
   3   2   0      840.35      908.37      5.76 o 
   4   2   0     2346.89     2517.05     16.04 o 
   5   2   0       53.70       54.39      0.84 o 
   6   2   0       35.79       30.33      0.74 o 
   7   2   0       59.76       68.73      1.67 o 
   8   2   0        0.11        0.70      0.70 o 
  -7   3   0       15.22       15.57      1.13 o 
  -6   3   0       20.70       23.19      1.22 o 
  -5   3   0      110.32      111.66      2.21 o 
  -4   3   0       15.53       15.57      0.80 o 
  -3   3   0        0.07        0.17      0.32 o 
  -2   3   0      821.79      813.78      6.38 o 
  -1   3   0       13.96        8.72      0.48 o 
   0   3   0      724.43      667.30      5.20 o 
   1   3   0      298.67      300.52      2.91 o 
   2   3   0      325.55      313.02      3.46 o 
   3   3   0      650.56      685.46      4.94 o 
   4   3   0       18.03       16.83      0.36 o 
   5   3   0      182.48      188.64      1.54 o 
   6   3   0      206.03      190.86      2.96 o 
   7   3   0       88.50       87.07      1.92 o 
   8   3   0      390.57      383.17      5.35 o 
  -6   4   0        6.74        5.75      0.88 o 
  -5   4   0       18.81       19.44      1.12 o 
  -4   4   0       87.45       88.63      1.89 o 
  -3   4   0      160.03      161.27      2.63 o 
  -2   4   0      361.23      372.99      4.83 o 
  -1   4   0      367.02      354.01      4.53 o 
   0   4   0     3390.68     3420.67     29.31 o 
   1   4   0      315.48      318.44      2.71 o 
   2   4   0      250.26      224.44      2.10 o 
   3   4   0      174.41      159.63      1.63 o 
   4   4   0      222.59      230.41      2.23 o 
   5   4   0       74.04       80.75      2.08 o 
   6   4   0       24.49       25.77      0.72 o 
   7   4   0        1.54        2.86      0.63 o 
   8   4   0        3.98        5.39      0.80 o 
  -5   5   0        0.27        0.25      0.70 o 
  -4   5   0        8.77        7.45      0.80 o 
  -3   5   0       11.41       14.00      0.92 o 
  -2   5   0        0.23       -0.15      0.42 o 
  -1   5   0       38.77       37.81      1.11 o 
   0   5   0       42.28       44.27      0.77 o 
   1   5   0       46.16       54.95      0.79 o 
   2   5   0       16.97       16.10      0.47 o 
   3   5   0      338.56      350.50      3.13 o 
   4   5   0       59.43       58.74      0.95 o 
   5   5   0        6.28        4.50      0.38 o 
   6   5   0        1.00        0.52      0.33 o 
   7   5   0        1.81        0.60      0.63 o 
   8   5   0        0.06        0.03      0.67 o 
  -4   6   0        2.01        1.25      0.74 o 
  -3   6   0        0.07        0.15      0.59 o 
  -2   6   0        0.27        0.00      0.45 o 
  -1   6   0       14.76       16.42      0.90 o 
   0   6   0        1.41        2.20      0.53 o 
   1   6   0       92.65       96.38      1.49 o 
   2   6   0        1.58        2.21      0.29 o 
   3   6   0        1.10        1.06      0.29 o 
   4   6   0      173.75      179.16      2.19 o 
   5   6   0        0.07       -0.47      0.31 o 
   6   6   0       45.66       47.40      1.00 o 
   7   6   0       28.32       25.61      1.28 o 
   8   6   0       36.88       38.65      1.54 o 
  -3   7   0        7.92        8.21      0.94 o 
  -2   7   0       17.85       17.22      1.05 o 
  -1   7   0       12.47       11.84      0.91 o 
   0   7   0       53.89       53.40      1.54 o 
   1   7   0       72.54       75.11      1.85 o 
   2   7   0        7.25        7.68      0.43 o 
   3   7   0        1.09        0.94      0.34 o 
   4   7   0       33.81       32.32      0.80 o 
   5   7   0        3.32        4.76      0.73 o 
   6   7   0       29.39       32.56      0.91 o 
   7   7   0       22.02       22.62      1.22 o 
   8   7   0       22.73       18.52      1.26 o 
  -2   8   0       32.54       30.53      1.49 o 
  -1   8   0        3.46        5.38      0.77 o 
   0   8   0       13.64       12.58      0.94 o 
   1   8   0        0.82        1.42      0.62 o 
   2   8   0        0.86        1.67      0.59 o 
   3   8   0        0.01        0.04      0.53 o 
   4   8   0       57.42       55.98      1.19 o 
   5   8   0       13.22       12.63      0.65 o 
   6   8   0        0.00       -0.44      0.46 o 
   7   8   0        6.08        4.81      0.90 o 
  -1   9   0        2.76        1.99      0.85 o 
   0   9   0        0.68        0.28      0.76 o 
   1   9   0       20.84       21.48      1.26 o 
   2   9   0        0.27        0.53      0.70 o 
   3   9   0        2.22        3.28      0.74 o 
   4   9   0        5.60        5.70      0.81 o 
   5   9   0        0.34       -0.16      0.51 o 
   6   9   0        4.12        5.98      0.81 o 
   2  10   0        0.00       -0.10      0.73 o 
   3  10   0        0.00        0.13      0.74 o 
   4  10   0        2.83        2.07      0.90 o 
  -3 -10   1        1.23        2.55      0.85 o 
  -2 -10   1        3.25        4.47      1.01 o 
  -6  -9   1        5.90        6.24      0.67 o 
  -5  -9   1       11.99       10.84      0.71 o 
  -4  -9   1       50.21       53.95      1.85 o 
  -3  -9   1       26.04       30.83      1.49 o 
  -2  -9   1        3.14        4.06      0.85 o 
  -1  -9   1        1.39        1.12      0.71 o 
   0  -9   1       77.89       76.82      2.21 o 
   1  -9   1       31.68       31.57      1.54 o 
  -7  -8   1        1.40        1.51      0.74 o 
  -6  -8   1      109.54      106.04      1.66 o 
  -5  -8   1        2.29        2.83      0.47 o 
  -4  -8   1       85.48       81.20      2.59 o 
  -3  -8   1       14.88       14.29      1.08 o 
  -2  -8   1        4.54        3.98      0.69 o 
  -1  -8   1       21.61       20.86      1.15 o 
   0  -8   1       28.61       25.07      1.26 o 
   1  -8   1        0.63        2.42      0.70 o 
   2  -8   1        0.12       -0.50      0.73 o 
  -7  -7   1        0.29        0.66      0.73 o 
  -6  -7   1        1.22        1.21      0.45 o 
  -5  -7   1       36.36       33.28      0.88 o 
  -4  -7   1       59.03       59.26      1.10 o 
  -3  -7   1      216.07      226.24      2.36 o 
  -2  -7   1        0.35        0.24      0.31 o 
  -1  -7   1       95.01       98.89      2.12 o 
   0  -7   1       13.65       15.47      0.99 o 
   1  -7   1        0.13        0.78      0.60 o 
   2  -7   1        0.24       -0.08      0.55 o 
   3  -7   1        0.28        0.60      0.71 o 
   4  -7   1        1.11        0.71      0.81 o 
  -8  -6   1        0.01        0.01      0.81 o 
  -7  -6   1       12.19       12.36      0.98 o 
  -6  -6   1       66.60       58.33      1.74 o 
  -5  -6   1       67.42       66.82      2.21 o 
  -4  -6   1       15.49       16.55      0.62 o 
  -3  -6   1      164.06      163.58      1.82 o 
  -2  -6   1      268.83      269.48      3.14 o 
  -1  -6   1        8.25        9.07      0.42 o 
   0  -6   1      534.95      510.48      6.57 o 
   1  -6   1      100.59      101.07      2.07 o 
   2  -6   1       52.83       50.79      1.46 o 
   3  -6   1       10.30        9.63      0.85 o 
   4  -6   1       30.43       27.87      1.28 o 
   5  -6   1       20.60       18.16      1.23 o 
  -8  -5   1      116.37       98.58      2.34 o 
  -7  -5   1       44.71       52.29      1.58 o 
  -6  -5   1        1.97        1.51      0.37 o 
  -5  -5   1        0.09       -0.01      0.30 o 
  -4  -5   1       80.19       78.34      1.29 o 
  -3  -5   1      275.90      264.23      2.51 o 
  -2  -5   1       11.20       11.20      0.45 o 
  -1  -5   1      507.04      502.23      4.16 o 
   0  -5   1     1222.30     1180.63      9.12 o 
   1  -5   1       28.42       30.74      1.04 o 
   2  -5   1      157.42      154.63      2.59 o 
   3  -5   1        3.05        3.80      0.57 o 
   4  -5   1        1.27        1.11      0.62 o 
   5  -5   1        0.66       -0.20      0.64 o 
  -8  -4   1       87.24       89.75      2.23 o 
  -7  -4   1        0.45        0.18      0.60 o 
  -6  -4   1      175.90      178.00      2.05 o 
  -5  -4   1       83.51       84.31      1.59 o 
  -4  -4   1      258.29      291.03      2.72 o 
  -3  -4   1      372.96      400.41      3.46 o 
  -2  -4   1       28.47       28.43      0.74 o 
  -1  -4   1      238.84      247.92      2.20 o 
   0  -4   1       13.67       15.39      0.37 o 
   1  -4   1      402.95      408.84      5.14 o 
   2  -4   1        9.90        5.31      0.49 o 
   3  -4   1        0.01        0.39      0.42 o 
   4  -4   1      115.35      103.96      2.07 o 
   5  -4   1        7.10        6.81      0.78 o 
   6  -4   1        1.96        1.15      0.71 o 
  -8  -3   1       13.01       14.17      1.01 o 
  -7  -3   1       17.28       24.37      1.11 o 
  -6  -3   1        4.67        4.97      0.60 o 
  -5  -3   1      129.54      129.09      1.54 o 
  -4  -3   1      849.73      828.81      5.37 o 
  -3  -3   1     4176.24     4311.56     82.54 o 
  -2  -3   1      122.92      124.88      1.75 o 
  -1  -3   1      551.39      562.76      6.10 o 
   0  -3   1      159.78      153.66      1.38 o 
   1  -3   1        6.32        6.71      0.46 o 
   2  -3   1       14.94       16.06      0.64 o 
   3  -3   1      125.67      109.48      1.86 o 
   4  -3   1      142.47      145.71      2.41 o 
   5  -3   1        7.13        6.64      0.67 o 
   6  -3   1      119.31      118.68      2.38 o 
  -8  -2   1       21.33       23.08      1.29 o 
  -7  -2   1        0.26       -0.15      0.49 o 
  -6  -2   1      125.09      108.39      2.03 o 
  -5  -2   1       93.82       93.38      1.72 o 
  -4  -2   1       43.66       49.61      0.78 o 
  -3  -2   1     3044.02     2966.52     34.18 o 
  -2  -2   1     1515.92     1451.06     20.61 o 
  -1  -2   1       25.88       26.51      0.48 o 
   0  -2   1    16244.14    13805.23    189.27 o 
   1  -2   1     5660.79     5461.33     60.84 o 
   2  -2   1      609.53      635.60      4.99 o 
   3  -2   1      142.69      148.99      1.39 o 
   4  -2   1      163.10      169.27      2.54 o 
   5  -2   1       18.04       20.25      0.91 o 
   6  -2   1       58.46       58.81      1.54 o 
  -7  -1   1       79.22       74.55      1.72 o 
  -6  -1   1       30.03       28.08      1.02 o 
  -5  -1   1      126.51      134.34      2.16 o 
  -4  -1   1       55.50       56.47      1.15 o 
  -3  -1   1      789.16      856.57      6.69 o 
  -2  -1   1      683.50      652.64      7.94 o 
  -1  -1   1        7.17        7.71      1.18 o 
   0  -1   1      514.10      489.25      5.51 o 
   1  -1   1     7409.18     6574.10     83.09 o 
   2  -1   1     1385.85     1356.53     10.58 o 
   3  -1   1        0.78        0.12      0.14 o 
   4  -1   1       15.60       16.19      0.71 o 
   5  -1   1       48.30       42.23      0.75 o 
   6  -1   1      128.67      130.01      2.27 o 
   8  -1   1        8.89        8.95      1.01 o 
  -6   0   1        0.54        0.62      0.42 o 
  -5   0   1      156.88      153.11      2.31 o 
  -4   0   1      161.30      173.33      2.38 o 
  -3   0   1      424.04      459.32      5.17 o 
  -2   0   1      343.53      375.32      4.18 o 
   0   0   1      928.33      876.18     10.10 o 
   1   0   1      584.75      580.11      4.70 o 
   2   0   1      208.14      221.55      2.55 o 
   3   0   1      210.27      198.71      2.45 o 
   4   0   1     1185.82     1257.05     13.35 o 
   5   0   1      191.28      187.41      2.59 o 
   6   0   1       36.08       36.85      0.90 o 
   7   0   1      121.67      123.98      2.44 o 
   8   0   1        1.11        1.91      0.73 o 
  -7   1   1        5.91        8.00      0.85 o 
  -6   1   1        2.06        1.49      0.52 o 
  -5   1   1     1317.02     1349.14     14.47 o 
  -4   1   1      286.34      276.60      3.40 o 
  -3   1   1       77.03       93.62      1.37 o 
  -2   1   1      343.87      342.87      3.83 o 
  -1   1   1     1915.32     1818.79     19.97 o 
   0   1   1      525.21      499.25      4.05 o 
   1   1   1        1.82        2.44      0.12 o 
   2   1   1      151.23      146.96      1.05 o 
   3   1   1       57.92       60.08      0.72 o 
   4   1   1      316.16      347.58      3.72 o 
   5   1   1       51.28       48.80      0.81 o 
   6   1   1     1275.39     1249.10      9.81 o 
   7   1   1        9.88       10.38      0.52 o 
  -7   2   1       28.34       31.11      1.47 o 
  -6   2   1      130.06      137.97      2.63 o 
  -5   2   1      127.38      126.53      2.33 o 
  -4   2   1      444.11      453.10      3.86 o 
  -3   2   1      640.44      648.26      5.19 o 
  -2   2   1        2.26        2.51      0.19 o 
  -1   2   1      181.07      172.65      1.95 o 
   0   2   1    16450.20    13704.09    111.35 o 
   1   2   1     1173.06     1143.94      8.83 o 
   2   2   1        5.30        2.85      0.23 o 
   3   2   1       40.43       49.36      1.59 o 
   4   2   1      319.90      322.72      2.27 o 
   5   2   1       79.45       88.90      1.13 o 
   6   2   1      436.58      439.17      3.90 o 
   7   2   1       11.11       11.44      0.55 o 
   8   2   1        7.39        9.07      0.88 o 
  -6   3   1        9.59        7.99      0.83 o 
  -5   3   1       44.51       48.24      1.44 o 
  -4   3   1        0.16        0.57      0.42 o 
  -3   3   1       66.50       59.08      1.35 o 
  -2   3   1      210.10      199.27      1.80 o 
  -1   3   1      168.38      156.15      1.41 o 
   0   3   1     2933.85     2915.02     22.88 o 
   1   3   1     1002.80     1103.52     10.54 o 
   2   3   1        1.98        0.56      0.15 o 
   3   3   1        9.43       11.95      0.67 o 
   4   3   1      153.24      163.97      1.31 o 
   5   3   1      122.38      107.53      1.01 o 
   6   3   1        7.27        7.62      0.71 o 
   7   3   1       28.81       27.86      1.13 o 
   8   3   1        1.08        0.32      0.67 o 
  -6   4   1       50.03       49.31      1.77 o 
  -5   4   1       14.46       13.27      0.99 o 
  -4   4   1        7.73        8.81      0.73 o 
  -3   4   1        0.33        0.59      0.41 o 
  -2   4   1       34.85       37.72      1.06 o 
  -1   4   1       28.70       33.39      0.50 o 
   0   4   1      162.39      174.39      1.61 o 
   1   4   1      190.08      197.32      1.81 o 
   2   4   1      112.27      114.01      1.22 o 
   3   4   1      320.94      312.36      2.75 o 
   4   4   1      552.58      584.38      3.90 o 
   5   4   1      182.28      182.96      2.26 o 
   6   4   1       19.17       14.92      0.91 o 
   7   4   1       29.25       29.33      1.19 o 
   8   4   1        4.33        4.13      0.74 o 
  -5   5   1       53.11       52.73      1.72 o 
  -4   5   1        2.85        2.27      0.63 o 
  -3   5   1       63.13       65.52      1.64 o 
  -2   5   1       20.89       19.24      0.90 o 
  -1   5   1        0.04        2.83      0.43 o 
   0   5   1       27.60       27.94      0.53 o 
   1   5   1      311.08      300.27      2.66 o 
   2   5   1      135.50      136.32      1.46 o 
   3   5   1       12.04       11.66      0.46 o 
   4   5   1      951.68      988.50      7.89 o 
   5   5   1      302.46      302.77      2.89 o 
   6   5   1        1.63        1.22      0.59 o 
   7   5   1      179.62      175.59      3.05 o 
   8   5   1      145.02      152.38      2.97 o 
  -4   6   1       32.73       34.53      1.44 o 
  -3   6   1       31.36       28.54      1.23 o 
  -2   6   1       95.78      100.22      2.14 o 
  -1   6   1       43.79       43.07      1.33 o 
   0   6   1        7.62        8.53      0.64 o 
   1   6   1       16.72       15.66      0.50 o 
   2   6   1        0.23       -0.23      0.23 o 
   3   6   1       98.75       96.46      1.25 o 
   4   6   1       63.49       68.36      1.07 o 
   5   6   1      127.61      133.09      1.65 o 
   6   6   1      181.70      181.71      3.05 o 
   7   6   1       15.44       15.30      1.04 o 
   8   6   1       20.09       22.00      1.28 o 
  -3   7   1        2.43        3.10      0.73 o 
  -2   7   1        2.12        1.26      0.57 o 
  -1   7   1        0.73        0.14      0.52 o 
   0   7   1       17.93       20.33      1.04 o 
   1   7   1        0.41        0.08      0.53 o 
   2   7   1       17.78       17.47      0.60 o 
   3   7   1       27.51       27.06      0.71 o 
   4   7   1        0.15        0.67      0.84 o 
   5   7   1      107.26      107.17      1.86 o 
   6   7   1        9.24        8.14      0.84 o 
   7   7   1        0.81        0.32      0.63 o 
   8   7   1       37.61       41.10      1.61 o 
  -2   8   1       14.43       14.03      1.05 o 
  -1   8   1        7.71        6.14      0.80 o 
   0   8   1        3.79        4.06      0.70 o 
   1   8   1        1.17        0.64      0.56 o 
   2   8   1       21.34       21.73      1.09 o 
   3   8   1        6.82        7.12      0.49 o 
   4   8   1        2.57        3.80      0.44 o 
   5   8   1      105.04      112.10      1.76 o 
   6   8   1       17.34       20.89      1.15 o 
   7   8   1        0.54       -0.03      0.67 o 
  -1   9   1        2.39        2.33      0.77 o 
   0   9   1        1.85        2.31      0.76 o 
   1   9   1        0.36        0.50      0.67 o 
   2   9   1       52.33       50.29      1.71 o 
   3   9   1        9.20        9.04      0.88 o 
   4   9   1       72.13       75.22      2.03 o 
   5   9   1       14.68       15.07      1.18 o 
   6   9   1        0.01        0.41      0.66 o 
   2  10   1        0.20       -0.06      0.73 o 
   3  10   1        0.24       -0.08      0.70 o 
   4  10   1       18.29       18.97      1.36 o 
  -5  -9   2        5.10        6.92      0.64 o 
  -4  -9   2       86.44       89.16      2.38 o 
  -3  -9   2       98.75      101.24      2.52 o 
  -2  -9   2        4.00        4.86      0.92 o 
  -1  -9   2       12.42       10.61      1.04 o 
   0  -9   2        4.46        2.56      0.88 o 
   1  -9   2       28.39       27.74      1.57 o 
  -6  -8   2        0.05       -0.43      0.46 o 
  -5  -8   2       68.95       72.79      1.35 o 
  -4  -8   2      141.51      152.50      2.12 o 
  -3  -8   2        2.07        2.56      0.67 o 
  -2  -8   2       41.00       40.68      1.50 o 
  -1  -8   2        3.67        5.67      0.78 o 
   0  -8   2        9.06        8.00      0.87 o 
   1  -8   2       89.18       91.16      2.28 o 
   2  -8   2        2.21        2.34      0.77 o 
  -7  -7   2        8.69       10.05      0.84 o 
  -6  -7   2        5.18        5.01      0.56 o 
  -5  -7   2       58.21       58.07      1.57 o 
  -4  -7   2      155.64      166.35      2.00 o 
  -3  -7   2      160.26      166.64      1.94 o 
  -2  -7   2       15.13       15.23      1.04 o 
  -1  -7   2        0.08       -0.03      0.52 o 
   0  -7   2      536.17      525.83      6.98 o 
   1  -7   2      187.37      172.38      3.14 o 
   2  -7   2        5.74        5.97      0.77 o 
   3  -7   2        0.30        0.00      0.62 o 
   4  -7   2        1.35        0.36      0.84 o 
  -7  -6   2       73.19       67.31      1.98 o 
  -6  -6   2      146.52      135.98      2.61 o 
  -5  -6   2       49.38       49.13      1.03 o 
  -4  -6   2        4.05        4.20      0.43 o 
  -3  -6   2      171.10      172.30      1.91 o 
  -2  -6   2       51.71       51.16      0.88 o 
  -1  -6   2        7.10        6.31      0.36 o 
   0  -6   2       16.96       14.64      0.90 o 
   1  -6   2       54.74       49.11      1.43 o 
   2  -6   2        1.11        1.37      0.60 o 
   3  -6   2        5.12        5.32      0.76 o 
   4  -6   2       12.98       12.86      0.97 o 
   5  -6   2       70.41       76.37      2.16 o 
  -8  -5   2       14.19       13.93      1.13 o 
  -7  -5   2       28.93       31.34      0.94 o 
  -6  -5   2        2.36        5.28      0.50 o 
  -5  -5   2       11.45        9.33      0.51 o 
  -4  -5   2      217.00      209.37      5.08 o 
  -3  -5   2     1194.89     1212.42      9.55 o 
  -2  -5   2       91.34       97.74      1.58 o 
  -1  -5   2      481.84      498.74      5.16 o 
   0  -5   2      157.93      156.31      1.53 o 
   1  -5   2        8.00        9.63      0.70 o 
   2  -5   2       24.63       24.89      1.06 o 
   3  -5   2       86.11       83.08      1.84 o 
   4  -5   2      120.07      109.69      2.24 o 
   5  -5   2        4.35        4.99      0.74 o 
  -8  -4   2        1.20       -0.10      0.76 o 
  -7  -4   2        3.46        4.53      0.53 o 
  -6  -4   2      262.99      220.53      2.43 o 
  -5  -4   2      460.27      448.97      5.14 o 
  -4  -4   2        2.46        1.16      0.29 o 
  -3  -4   2      587.44      602.36      4.99 o 
  -2  -4   2      251.90      235.45      2.97 o 
  -1  -4   2       30.02       23.08      0.67 o 
   0  -4   2      305.83      299.35      2.55 o 
   1  -4   2      418.50      424.39      5.35 o 
   2  -4   2      118.60      118.07      2.03 o 
   3  -4   2       22.42       25.80      0.99 o 
   4  -4   2       11.36       11.18      0.78 o 
   5  -4   2       14.87       12.26      0.87 o 
   6  -4   2        0.02       -0.13      0.66 o 
  -8  -3   2        2.63        2.24      0.74 o 
  -7  -3   2       20.57       24.13      1.15 o 
  -6  -3   2       19.14       17.02      0.95 o 
  -5  -3   2       41.37       34.91      0.80 o 
  -4  -3   2        0.08        0.41      0.24 o 
  -3  -3   2       17.97       14.07      0.97 o 
  -2  -3   2        4.43        6.35      0.32 o 
  -1  -3   2      100.04       93.52      0.89 o 
   0  -3   2      681.14      631.22      4.94 o 
   1  -3   2     1908.07     1955.66     21.52 o 
   2  -3   2        0.47        0.03      0.29 o 
   3  -3   2        5.07        7.01      0.53 o 
   4  -3   2       19.99       21.78      0.85 o 
   5  -3   2       39.44       35.83      1.19 o 
   6  -3   2        2.83        2.54      0.66 o 
  -8  -2   2       60.72       74.70      2.03 o 
  -7  -2   2       14.96        9.57      0.80 o 
  -6  -2   2       37.11       44.74      1.35 o 
  -5  -2   2      118.87      122.83      2.12 o 
  -4  -2   2       54.55       56.55      0.88 o 
  -3  -2   2       85.72      111.84      1.25 o 
  -2  -2   2      131.68      148.18      1.44 o 
  -1  -2   2        6.04       11.33      0.20 o 
   0  -2   2      395.57      381.88      2.50 o 
   1  -2   2      430.00      471.60      3.75 o 
   2  -2   2        0.84        0.05      0.13 o 
   3  -2   2      108.38      136.81      1.59 o 
   4  -2   2      542.05      543.37      6.52 o 
   5  -2   2      132.77      130.10      2.20 o 
   6  -2   2        0.33       -0.08      0.53 o 
   7  -2   2        9.45       11.01      0.99 o 
  -7  -1   2       93.90       99.54      2.07 o 
  -6  -1   2        5.85        4.12      0.62 o 
  -5  -1   2      320.22      309.78      4.02 o 
  -4  -1   2      697.78      698.19      7.85 o 
  -3  -1   2     1666.25     1821.46     14.31 o 
  -2  -1   2        1.46        1.72      0.23 o 
  -1  -1   2      232.68      235.26      2.00 o 
   0  -1   2       13.93       15.74      0.43 o 
   1  -1   2      418.11      409.07      2.99 o 
   2  -1   2     1070.20     1045.40     14.12 o 
   3  -1   2      765.48      807.89      6.25 o 
   4  -1   2        8.20        7.78      0.37 o 
   5  -1   2      113.51      114.79      1.29 o 
   6  -1   2      216.64      219.28      3.18 o 
   8  -1   2        2.45        1.95      0.81 o 
  -7   0   2       93.48      101.31      2.19 o 
  -6   0   2      348.93      356.68      4.64 o 
  -5   0   2       16.23       19.74      0.83 o 
  -4   0   2       37.50       38.91      0.99 o 
  -3   0   2     2779.20     2871.45     30.31 o 
  -2   0   2       45.31       42.32      0.81 o 
  -1   0   2       65.22       60.52      0.67 o 
   0   0   2      250.97      248.47      2.04 o 
   1   0   2     3579.17     3307.93     25.53 o 
   2   0   2      649.30      673.53      4.27 o 
   3   0   2      586.30      620.47      4.01 o 
   4   0   2       35.00       27.59      0.49 o 
   5   0   2       73.88       81.46      0.87 o 
   6   0   2      261.78      263.81      2.50 o 
   7   0   2        1.87        3.12      0.59 o 
   8   0   2       53.87       55.70      1.75 o 
  -7   1   2        0.00        0.00      0.67 o 
  -5   1   2        0.64        0.81      0.45 o 
  -4   1   2      208.87      215.72      2.89 o 
  -3   1   2        6.94        7.26      0.50 o 
  -2   1   2      320.41      299.54      3.49 o 
  -1   1   2      518.01      500.76      5.48 o 
   0   1   2      449.35      470.53      5.10 o 
   1   1   2     1931.81     1903.43     15.63 o 
   2   1   2     1130.98     1069.94      9.04 o 
   3   1   2        0.59        1.04      0.16 o 
   4   1   2       40.86       43.38      0.69 o 
   5   1   2        0.02        0.40      0.29 o 
   6   1   2       77.80       70.60      1.39 o 
   7   1   2      165.14      166.71      1.96 o 
   8   1   2        0.58        0.67      0.64 o 
  -7   2   2       10.50       12.09      1.08 o 
  -6   2   2        5.50        4.37      0.70 o 
  -5   2   2        3.67        4.18      0.64 o 
  -4   2   2       17.50       16.96      1.47 o 
  -3   2   2      240.08      239.92      2.23 o 
  -2   2   2      126.13      125.12      1.29 o 
  -1   2   2      250.64      244.72      2.10 o 
   0   2   2       10.39       12.88      0.29 o 
   1   2   2     9942.12     9251.91    109.76 o 
   2   2   2       42.36       37.27      0.40 o 
   3   2   2      778.99      760.18      4.85 o 
   4   2   2      737.80      744.18      5.90 o 
   5   2   2        0.84        0.65      0.24 o 
   6   2   2       52.64       49.89      0.91 o 
   7   2   2       12.12       10.46      0.54 o 
   8   2   2       14.20       14.71      0.99 o 
  -6   3   2       22.08       24.23      1.36 o 
  -5   3   2      470.78      472.24      6.38 o 
  -4   3   2        6.95        7.87      0.71 o 
  -3   3   2       76.23       75.39      1.01 o 
  -2   3   2       69.91       66.54      2.11 o 
  -1   3   2       55.04       57.91      0.72 o 
   0   3   2      106.89      118.90      1.25 o 
   1   3   2     4586.19     4467.16     60.88 o 
   2   3   2     2885.76     2934.97     33.71 o 
   3   3   2       62.71       70.46      0.85 o 
   4   3   2      368.21      364.71      2.54 o 
   5   3   2     1105.36     1079.70      6.93 o 
   6   3   2     1022.27     1018.94      8.14 o 
   7   3   2       91.12       91.67      1.98 o 
   8   3   2       97.85       94.77      2.16 o 
   9   3   2       20.95       20.58      1.28 o 
  -6   4   2      117.73      121.51      2.73 o 
  -5   4   2      163.24      162.87      3.08 o 
  -4   4   2      133.97      129.17      2.49 o 
  -3   4   2      162.07      171.40      2.84 o 
  -2   4   2       20.37       20.63      0.84 o 
  -1   4   2      217.86      216.37      3.01 o 
   0   4   2      323.36      321.54      2.73 o 
   1   4   2       88.65       93.06      1.04 o 
   2   4   2      289.75      288.53      2.53 o 
   3   4   2      221.73      223.35      2.08 o 
   4   4   2       71.59       68.97      0.99 o 
   5   4   2       73.94       76.07      0.83 o 
   6   4   2      507.70      523.25      6.52 o 
   7   4   2      106.51      100.92      2.14 o 
   8   4   2        3.01        3.21      0.76 o 
   9   4   2        6.31        6.61      1.01 o 
  -5   5   2        0.66        0.35      0.78 o 
  -4   5   2       43.87       49.88      1.65 o 
  -3   5   2        0.12       -0.39      0.45 o 
  -2   5   2       26.72       22.97      0.97 o 
  -1   5   2      161.81      159.78      2.58 o 
   0   5   2      373.15      376.78      5.69 o 
   1   5   2        8.35        7.10      1.90 o 
   2   5   2      135.11      126.59      1.51 o 
   3   5   2        4.72        3.19      0.27 o 
   4   5   2      249.38      251.18      2.40 o 
   5   5   2      105.16      114.66      1.73 o 
   6   5   2      133.88      129.11      2.42 o 
   7   5   2      156.96      152.75      2.83 o 
   8   5   2       39.79       42.05      1.54 o 
  -4   6   2        0.89        0.31      0.69 o 
  -3   6   2       16.40       15.50      1.11 o 
  -2   6   2       67.54       64.46      1.67 o 
  -1   6   2       85.25       88.29      1.89 o 
   0   6   2       80.07       78.27      1.72 o 
   1   6   2      260.35      258.86      2.44 o 
   2   6   2      116.41      126.40      1.46 o 
   3   6   2      261.33      249.81      2.62 o 
   4   6   2        7.75        8.52      0.91 o 
   5   6   2      567.10      581.92      5.02 o 
   6   6   2       81.76       83.72      1.96 o 
   7   6   2       27.65       27.74      1.26 o 
   8   6   2       18.56       20.29      1.25 o 
  -3   7   2        4.58        4.26      0.80 o 
  -2   7   2        2.94        2.02      0.63 o 
  -1   7   2        0.54        0.41      0.56 o 
   0   7   2       19.02       19.11      1.01 o 
   1   7   2      269.69      269.20      4.02 o 
   2   7   2      119.89      123.52      1.51 o 
   3   7   2        2.81        3.59      0.38 o 
   4   7   2      349.79      349.52      3.32 o 
   5   7   2      319.93      319.74      6.28 o 
   6   7   2       99.02       98.03      2.19 o 
   7   7   2       66.89       73.92      1.98 o 
   8   7   2       26.75       27.84      1.42 o 
  -2   8   2        9.88        8.49      0.99 o 
  -1   8   2        0.61        0.07      0.66 o 
   0   8   2        1.42        1.19      0.63 o 
   1   8   2        0.02        0.22      0.59 o 
   2   8   2       18.29       17.81      1.11 o 
   3   8   2        0.56        0.43      0.37 o 
   4   8   2       12.26       13.45      0.64 o 
   5   8   2        3.11        5.07      0.77 o 
   6   8   2        1.02        0.91      0.63 o 
   7   8   2        3.36        2.54      0.84 o 
  -1   9   2        0.32        0.42      0.80 o 
   0   9   2        1.57        0.97      0.70 o 
   1   9   2        4.10        2.27      0.78 o 
   2   9   2       30.41       28.46      1.40 o 
   3   9   2        0.00       -0.25      0.57 o 
   4   9   2        1.15        2.30      0.74 o 
   5   9   2      114.61      111.12      1.69 o 
   6   9   2       14.23       14.40      1.02 o 
   2  10   2        7.05        7.22      0.94 o 
   3  10   2        1.69        0.64      0.71 o 
   4  10   2        3.26        3.78      0.83 o 
  -5  -9   3       18.15       18.56      1.35 o 
  -4  -9   3        1.31        0.83      0.85 o 
  -3  -9   3       15.12       17.01      1.28 o 
  -2  -9   3       23.52       25.81      1.51 o 
  -1  -9   3        6.58        5.32      0.91 o 
   0  -9   3       12.14        8.67      1.09 o 
  -6  -8   3        0.23       -0.12      0.49 o 
  -5  -8   3       50.15       48.08      1.17 o 
  -4  -8   3      118.22      117.71      1.73 o 
  -3  -8   3      135.02      136.05      2.82 o 
  -2  -8   3       30.97       31.08      1.39 o 
  -1  -8   3        0.06        0.63      0.64 o 
   0  -8   3        0.06       -0.13      0.64 o 
   1  -8   3       78.32       64.23      1.95 o 
   2  -8   3        2.90        4.76      0.94 o 
  -7  -7   3       14.73       18.63      2.10 o 
  -6  -7   3        9.52       11.58      0.70 o 
  -5  -7   3       22.49       23.01      0.83 o 
  -4  -7   3      207.41      209.89      2.37 o 
  -3  -7   3       69.21       64.55      1.16 o 
  -2  -7   3       41.77       41.95      1.43 o 
  -1  -7   3        9.77        8.62      0.80 o 
   0  -7   3        0.12        0.46      0.57 o 
   1  -7   3        0.05        0.74      0.64 o 
   2  -7   3        7.14        8.58      0.87 o 
   3  -7   3       17.79       18.27      1.29 o 
  -7  -6   3       17.66       16.96      0.83 o 
  -6  -6   3       29.59       28.03      0.92 o 
  -5  -6   3      370.23      358.33      3.53 o 
  -4  -6   3      132.70      131.85      1.70 o 
  -3  -6   3        0.87        1.05      0.34 o 
  -2  -6   3        0.35        0.69      0.58 o 
  -1  -6   3        1.13        1.32      0.50 o 
   0  -6   3       12.33       14.92      0.92 o 
   1  -6   3       88.12       82.41      1.89 o 
   2  -6   3       61.26       61.39      1.71 o 
   3  -6   3        0.33        0.28      0.57 o 
   4  -6   3        0.03        0.13      0.70 o 
   5  -6   3        4.82        4.43      0.94 o 
  -7  -5   3        4.27        2.96      0.55 o 
  -6  -5   3       13.13       11.42      0.61 o 
  -5  -5   3        1.00        1.27      0.34 o 
  -4  -5   3      150.84      149.66      1.79 o 
  -3  -5   3       82.14       79.34      1.47 o 
  -2  -5   3       24.83       23.56      0.61 o 
  -1  -5   3        3.52        3.36      0.22 o 
   0  -5   3      507.02      519.30      6.56 o 
   1  -5   3      323.07      308.57      4.32 o 
   2  -5   3       20.50       19.60      1.01 o 
   3  -5   3        0.53        0.11      0.48 o 
   4  -5   3        6.76        7.12      0.73 o 
   5  -5   3        1.81        2.33      0.74 o 
  -7  -4   3       39.19       37.31      1.02 o 
  -6  -4   3       40.10       33.93      0.91 o 
  -5  -4   3        0.08        1.25      0.36 o 
  -4  -4   3        1.75        3.34      0.35 o 
  -3  -4   3       22.40       21.26      0.58 o 
  -2  -4   3       28.67       25.40      0.74 o 
  -1  -4   3      224.22      212.35      1.61 o 
   0  -4   3      261.75      288.89      2.53 o 
   1  -4   3       39.19       36.53      1.05 o 
   2  -4   3        1.28        0.60      0.38 o 
   3  -4   3        4.60        4.39      0.57 o 
   4  -4   3      131.18      126.22      2.31 o 
   5  -4   3      107.13      103.87      2.14 o 
  -8  -3   3       81.96       86.08      2.20 o 
  -7  -3   3      179.76      177.86      3.10 o 
  -6  -3   3        2.51        0.30      0.37 o 
  -5  -3   3       33.27       32.07      0.78 o 
  -4  -3   3       70.00       70.24      1.06 o 
  -3  -3   3       68.40       83.51      1.09 o 
  -2  -3   3      100.40      114.75      1.72 o 
  -1  -3   3       56.23       57.53      0.66 o 
   0  -3   3      832.77      859.45      5.47 o 
   1  -3   3       30.72       29.42      0.49 o 
   2  -3   3     1042.72     1089.18     12.36 o 
   3  -3   3      699.27      702.94      8.30 o 
   4  -3   3       53.80       48.51      1.25 o 
   5  -3   3       99.59       92.08      1.86 o 
   6  -3   3       29.45       29.69      1.32 o 
   7  -3   3        0.16        0.49      0.71 o 
  -7  -2   3        1.57        1.44      0.70 o 
  -6  -2   3      370.35      352.55      4.75 o 
  -5  -2   3      374.23      376.13      4.82 o 
  -4  -2   3        4.05        3.92      0.49 o 
  -3  -2   3      424.28      449.26      7.01 o 
  -2  -2   3       12.75       13.32      0.39 o 
  -1  -2   3      101.47      113.03      1.25 o 
   0  -2   3     1091.75     1089.51      6.90 o 
   1  -2   3      528.05      522.52      3.40 o 
   2  -2   3        0.38        0.08      0.17 o 
   3  -2   3      241.79      275.48      3.36 o 
   4  -2   3       61.18       50.01      1.13 o 
   5  -2   3       52.35       46.83      1.19 o 
   6  -2   3        5.62        4.34      0.66 o 
   7  -2   3       16.24       16.66      1.19 o 
  -7  -1   3       17.92       16.74      1.16 o 
  -6  -1   3       23.49       27.88      1.11 o 
  -5  -1   3       78.98       74.64      1.58 o 
  -4  -1   3      157.99      137.40      2.14 o 
  -3  -1   3        2.12        0.55      0.20 o 
  -2  -1   3      320.68      339.27      2.91 o 
  -1  -1   3     1045.92     1041.76     11.06 o 
   0  -1   3      517.07      513.24      3.87 o 
   1  -1   3       77.31       82.17      0.68 o 
   2  -1   3      496.88      480.93      3.79 o 
   3  -1   3        0.46        0.70      0.17 o 
   4  -1   3       94.86      108.77      0.99 o 
   5  -1   3       17.75       17.11      0.70 o 
   6  -1   3       15.82       15.26      0.98 o 
   7  -1   3       44.98       39.29      1.40 o 
   8  -1   3        0.33       -0.03      0.66 o 
  -7   0   3       25.49       31.36      1.43 o 
  -6   0   3       60.50       63.46      1.65 o 
  -5   0   3        6.96        8.31      0.69 o 
  -4   0   3       69.58       66.73      1.40 o 
  -3   0   3       97.31       89.88      1.51 o 
  -2   0   3     2280.73     2446.30     27.24 o 
  -1   0   3      486.43      480.76      5.34 o 
   0   0   3     1039.86     1009.39      6.60 o 
   1   0   3     2399.92     2381.35     28.05 o 
   2   0   3      202.19      203.03      1.42 o 
   3   0   3        0.29        0.28      0.13 o 
   4   0   3      684.01      677.46      4.43 o 
   5   0   3        9.30        9.34      0.35 o 
   6   0   3       81.76       77.89      1.98 o 
   7   0   3        6.46        4.97      0.70 o 
   8   0   3       12.23       13.61      1.04 o 
  -7   1   3      106.83      115.28      2.61 o 
  -5   1   3       24.42       22.06      0.97 o 
  -4   1   3      197.91      191.60      2.73 o 
  -3   1   3       31.04       35.51      0.91 o 
  -2   1   3       58.86       60.86      1.12 o 
  -1   1   3      973.93      983.51     10.50 o 
   0   1   3       89.36      103.27      1.44 o 
   1   1   3     1837.62     1769.00     13.92 o 
   2   1   3     2709.58     2643.03     20.78 o 
   3   1   3     2514.23     2567.31     20.43 o 
   4   1   3      101.02      114.90      0.99 o 
   5   1   3      731.61      721.96      4.76 o 
   6   1   3      461.06      455.78      4.03 o 
   7   1   3       41.32       43.89      0.96 o 
   8   1   3        0.66        1.12      0.66 o 
  -6   2   3      152.82      159.31      3.05 o 
  -5   2   3       14.70       15.15      0.95 o 
  -4   2   3       21.08       20.00      0.87 o 
  -3   2   3      796.78      825.28      9.09 o 
  -2   2   3      231.07      240.98      3.03 o 
  -1   2   3       22.95       24.80      0.66 o 
   0   2   3       41.31       43.82      0.83 o 
   1   2   3      313.81      340.29      2.76 o 
   2   2   3     1548.95     1608.79     10.48 o 
   3   2   3        4.59        3.55      0.16 o 
   4   2   3      214.01      193.17      1.87 o 
   5   2   3      242.53      253.28      2.47 o 
   6   2   3       17.81       19.44      0.65 o 
   7   2   3       39.85       39.68      0.94 o 
   8   2   3      159.73      161.29      2.03 o 
  -6   3   3       58.12       59.34      1.92 o 
  -5   3   3       75.90       78.55      1.98 o 
  -4   3   3      531.19      559.08      7.23 o 
  -3   3   3       50.64       53.20      0.89 o 
  -2   3   3       10.19       17.45      0.51 o 
  -1   3   3      405.56      389.19      3.28 o 
   0   3   3      172.96      185.67      3.05 o 
   1   3   3      335.95      313.83      5.25 o 
   2   3   3     2258.84     2297.45     17.98 o 
   3   3   3        2.87        4.33      0.79 o 
   4   3   3      205.56      206.56      1.78 o 
   5   3   3        1.06        1.50      0.26 o 
   6   3   3        0.28        0.16      0.46 o 
   7   3   3      616.10      617.15      5.34 o 
   8   3   3        3.71        4.54      0.80 o 
   9   3   3      111.74      119.23      2.56 o 
  -5   4   3        0.29        0.95      0.73 o 
  -4   4   3       13.68       14.14      0.98 o 
  -3   4   3      112.48      111.23      2.20 o 
  -2   4   3      218.20      214.28      2.09 o 
  -1   4   3        1.02        0.93      0.25 o 
   0   4   3      186.68      172.38      1.66 o 
   1   4   3     3315.66     3227.90     50.06 o 
   2   4   3        4.84        5.08      0.34 o 
   3   4   3      183.32      166.81      1.64 o 
   4   4   3      229.31      227.45      1.73 o 
   5   4   3      155.09      145.23      1.62 o 
   6   4   3      455.07      451.86      4.01 o 
   7   4   3      103.44      107.61      2.23 o 
   8   4   3       19.04       19.70      1.22 o 
   9   4   3        7.69        9.30      1.06 o 
  -5   5   3        3.91        4.82      0.95 o 
  -4   5   3        7.77        8.30      0.87 o 
  -3   5   3        2.44        2.80      0.64 o 
  -2   5   3        3.00        2.72      0.52 o 
  -1   5   3       39.22       36.40      1.12 o 
   0   5   3      101.86       98.72      1.16 o 
   1   5   3     1785.75     1805.43     16.64 o 
   2   5   3      614.01      645.75      5.29 o 
   3   5   3       61.39       64.37      0.97 o 
   4   5   3       19.48       22.25      0.57 o 
   5   5   3      733.89      727.81      6.94 o 
   6   5   3     1333.29     1346.50     15.01 o 
   7   5   3        1.32        0.81      0.59 o 
   8   5   3       39.57       39.68      1.57 o 
   9   5   3       10.13       13.09      1.18 o 
  -4   6   3        3.05        3.15      0.83 o 
  -3   6   3        7.48        6.49      0.84 o 
  -2   6   3       55.71       50.64      1.51 o 
  -1   6   3        1.23        0.78      0.46 o 
   0   6   3        6.09        5.90      0.57 o 
   1   6   3       16.12       14.56      0.88 o 
   2   6   3      329.38      326.40      2.99 o 
   3   6   3       12.12       13.87      0.54 o 
   4   6   3       55.15       52.03      0.92 o 
   5   6   3       85.58       75.44      1.71 o 
   6   6   3       24.74       30.69      1.22 o 
   7   6   3        1.23        0.48      0.62 o 
   8   6   3        4.12        3.24      0.77 o 
  -3   7   3        1.23        0.04      0.77 o 
  -2   7   3        3.41        1.11      0.62 o 
  -1   7   3       18.44       15.75      0.99 o 
   0   7   3       72.23       70.31      1.77 o 
   1   7   3        2.17        1.89      0.53 o 
   2   7   3        2.58        0.99      0.33 o 
   3   7   3        3.85        5.33      0.42 o 
   4   7   3       38.98       39.88      0.87 o 
   5   7   3      271.00      261.05      3.85 o 
   6   7   3       68.27       65.77      1.77 o 
   7   7   3        8.78        8.39      0.94 o 
   8   7   3       30.10       31.47      1.49 o 
  -2   8   3        0.01       -0.22      0.67 o 
  -1   8   3       68.10       68.53      1.98 o 
   0   8   3        5.30        4.88      0.73 o 
   1   8   3        4.72        2.84      0.67 o 
   2   8   3       26.90       28.59      1.21 o 
   3   8   3        0.49       -0.24      0.35 o 
   4   8   3       24.50       22.23      1.27 o 
   5   8   3       33.81       33.83      1.32 o 
   6   8   3       31.89       33.91      1.43 o 
   7   8   3       26.65       25.19      1.33 o 
   0   9   3       12.50       14.01      1.06 o 
   1   9   3       47.01       46.02      1.70 o 
   2   9   3        0.01        0.07      0.62 o 
   3   9   3        1.89        3.10      0.76 o 
   4   9   3       28.47       30.90      1.36 o 
   5   9   3       12.75       11.81      0.97 o 
   6   9   3       63.52       63.00      1.89 o 
   7   9   3       12.06       12.19      1.13 o 
   2  10   3        0.68        0.71      0.83 o 
   3  10   3        0.13       -0.17      0.67 o 
   4  10   3        2.62        2.42      0.83 o 
  -4  -9   4       16.38       18.34      1.35 o 
  -3  -9   4        0.53        1.44      0.91 o 
  -2  -9   4       25.17       21.00      1.47 o 
  -1  -9   4        0.01        0.81      0.87 o 
   0  -9   4        3.85        2.44      0.90 o 
  -5  -8   4        4.85        4.31      0.60 o 
  -4  -8   4        3.11        4.19      0.57 o 
  -3  -8   4      171.58      181.47      3.43 o 
  -2  -8   4        6.71        6.21      0.90 o 
  -1  -8   4        9.46       10.40      0.97 o 
   0  -8   4        0.63        0.01      0.67 o 
   1  -8   4        0.00       -0.55      0.69 o 
   2  -8   4       23.37       24.73      1.51 o 
  -6  -7   4       32.85       32.02      1.04 o 
  -5  -7   4       19.84       21.42      0.87 o 
  -4  -7   4        0.34       -0.28      0.42 o 
  -3  -7   4      134.00      138.00      1.79 o 
  -2  -7   4       40.50       39.32      1.43 o 
  -1  -7   4        0.09       -0.49      0.55 o 
   0  -7   4       13.50       12.12      0.98 o 
   1  -7   4       59.79       58.26      1.81 o 
   2  -7   4      107.12      107.07      2.42 o 
   3  -7   4       30.20       30.14      1.43 o 
  -7  -6   4        1.55        1.53      0.54 o 
  -6  -6   4        2.53        1.34      0.48 o 
  -5  -6   4       13.32       11.41      0.63 o 
  -4  -6   4        0.46        0.70      0.40 o 
  -3  -6   4       41.32       40.25      0.90 o 
  -2  -6   4       44.20       40.63      0.85 o 
  -1  -6   4      150.46      153.65      2.76 o 
   0  -6   4        3.69        3.81      0.63 o 
   1  -6   4        0.74        0.85      0.52 o 
   2  -6   4      151.96      159.70      2.90 o 
   3  -6   4        7.35        8.17      0.88 o 
   4  -6   4       37.23       36.66      1.53 o 
  -7  -5   4      100.83      100.12      3.11 o 
  -6  -5   4       10.12       11.80      0.67 o 
  -5  -5   4        0.72        1.19      0.38 o 
  -4  -5   4      222.33      218.43      2.37 o 
  -3  -5   4      198.79      194.95      2.10 o 
  -2  -5   4       62.38       64.78      1.33 o 
  -1  -5   4       51.00       52.86      0.87 o 
   0  -5   4       81.49       79.53      1.43 o 
   1  -5   4      280.24      296.90      2.91 o 
   2  -5   4       37.10       40.30      1.33 o 
   3  -5   4      115.66      117.03      2.33 o 
   4  -5   4       43.92       46.48      1.54 o 
   5  -5   4        0.00       -0.13      0.48 o 
  -7  -4   4       46.57       48.08      1.70 o 
  -6  -4   4       33.17       37.02      1.55 o 
  -5  -4   4      420.11      396.31      3.77 o 
  -4  -4   4       38.65       39.46      2.15 o 
  -3  -4   4        5.97        4.98      0.37 o 
  -2  -4   4        1.51        0.93      0.27 o 
  -1  -4   4       34.44       42.26      0.54 o 
   0  -4   4        6.48        5.92      0.45 o 
   1  -4   4       49.93       49.23      0.84 o 
   2  -4   4      540.87      539.89      4.78 o 
   3  -4   4       53.01       53.87      1.93 o 
   4  -4   4        0.56        0.74      0.40 o 
   5  -4   4        8.17        8.99      0.60 o 
   6  -4   4      208.52      193.69      3.57 o 
  -7  -3   4       50.32       43.48      1.54 o 
  -6  -3   4      205.82      187.11      3.12 o 
  -5  -3   4        0.02        0.36      0.34 o 
  -4  -3   4      511.58      486.23      8.26 o 
  -3  -3   4      403.01      374.20      7.20 o 
  -2  -3   4      228.70      205.51      1.74 o 
  -1  -3   4      237.98      241.84      1.77 o 
   0  -3   4     2041.83     2099.27     13.51 o 
   1  -3   4       28.35       30.96      0.47 o 
   2  -3   4      308.71      318.56      2.25 o 
   3  -3   4       51.70       53.47      1.17 o 
   4  -3   4       84.73       90.04      2.40 o 
   5  -3   4       61.89       56.59      1.34 o 
   6  -3   4       13.97       13.61      1.04 o 
   7  -3   4       35.75       37.74      1.58 o 
  -7  -2   4        0.82        1.23      0.69 o 
  -6  -2   4       51.31       47.10      1.51 o 
  -5  -2   4        0.02        0.66      0.46 o 
  -4  -2   4      285.58      262.40      3.03 o 
  -3  -2   4       97.73      100.16      1.02 o 
  -2  -2   4     1895.35     1863.44     14.37 o 
  -1  -2   4     1244.55     1206.93      9.09 o 
   0  -2   4      819.92      907.37      5.77 o 
   1  -2   4     1419.18     1417.44      8.89 o 
   2  -2   4      339.45      312.43      2.18 o 
   3  -2   4       12.04       12.90      0.46 o 
   4  -2   4      208.23      197.94      2.06 o 
   5  -2   4        0.06        0.02      0.33 o 
   6  -2   4      114.14      105.88      2.30 o 
   7  -2   4        3.28        3.11      0.73 o 
  -7  -1   4      132.83      145.13      2.91 o 
  -6  -1   4        5.96        8.72      0.80 o 
  -5  -1   4      117.28      112.49      2.17 o 
  -4  -1   4       75.09       70.34      1.54 o 
  -3  -1   4        1.62        2.58      0.50 o 
  -2  -1   4        4.57        6.27      0.40 o 
  -1  -1   4      814.97      801.22      6.32 o 
   0  -1   4     1185.17     1209.21      7.70 o 
   1  -1   4      137.24      136.27      1.06 o 
   2  -1   4      963.70      989.23      6.25 o 
   3  -1   4     1291.79     1295.26      8.14 o 
   4  -1   4      114.81      103.91      1.01 o 
   5  -1   4      141.68      132.22      1.54 o 
   6  -1   4      139.13      145.56      2.68 o 
   7  -1   4        6.06        6.01      0.76 o 
   8  -1   4        7.75        8.14      1.01 o 
  -7   0   4       17.98       23.23      1.30 o 
  -6   0   4       50.20       55.66      1.64 o 
  -5   0   4      150.01      154.15      2.61 o 
  -4   0   4        4.27        4.40      0.53 o 
  -3   0   4       27.41       33.88      0.95 o 
  -2   0   4      507.01      523.86      5.98 o 
  -1   0   4       95.46      100.13      1.11 o 
   0   0   4       51.03       46.68      0.51 o 
   1   0   4     1021.95      965.32      7.79 o 
   2   0   4      972.71      993.07      8.22 o 
   3   0   4      122.80      121.02      0.98 o 
   4   0   4        2.76        0.28      0.16 o 
   5   0   4      490.75      496.85      4.24 o 
   6   0   4      532.65      521.08      4.53 o 
   7   0   4        2.47        3.57      0.69 o 
   8   0   4       93.66       93.97      2.30 o 
  -6   1   4       76.18       81.45      1.95 o 
  -5   1   4       19.58       21.78      1.05 o 
  -4   1   4      287.62      283.53      3.80 o 
  -3   1   4      333.64      324.19      4.08 o 
  -2   1   4      765.71      859.47      9.43 o 
  -1   1   4      107.56       89.09      1.47 o 
   0   1   4     1242.71     1267.08     14.12 o 
   1   1   4        0.12        0.30      0.30 o 
   2   1   4     1660.23     1659.87     18.31 o 
   3   1   4      344.90      383.47      3.22 o 
   4   1   4      668.06      735.96      5.90 o 
   5   1   4       21.40       20.02      0.57 o 
   6   1   4      107.76      105.31      1.39 o 
   7   1   4       45.09       44.85      0.99 o 
   8   1   4        0.02        0.35      0.66 o 
  -6   2   4        0.20        0.21      0.73 o 
  -4   2   4       10.57       11.46      0.84 o 
  -3   2   4       16.79       16.04      0.80 o 
  -2   2   4     1518.64     1495.28     15.92 o 
  -1   2   4       25.59       34.82      0.88 o 
   0   2   4      543.17      515.05      5.76 o 
   1   2   4      552.41      528.74      5.86 o 
   2   2   4      505.03      526.42      3.45 o 
   3   2   4      830.21      936.64      7.31 o 
   4   2   4       15.09        8.65      0.40 o 
   5   2   4       61.71       55.24      0.90 o 
   6   2   4      106.88      101.16      1.36 o 
   7   2   4      120.47      118.01      1.60 o 
   8   2   4        5.07        5.53      0.56 o 
  -6   3   4       10.11        9.64      1.01 o 
  -5   3   4       81.56       89.03      2.19 o 
  -4   3   4       17.23       20.84      1.06 o 
  -3   3   4        8.82       10.35      0.52 o 
  -2   3   4       59.28       60.48      0.94 o 
  -1   3   4      216.77      218.81      2.07 o 
   0   3   4      188.23      173.92      3.24 o 
   1   3   4      156.43      155.44      1.49 o 
   2   3   4      287.56      267.07      3.20 o 
   3   3   4     1357.65     1363.61     11.28 o 
   4   3   4       13.07       10.55      0.29 o 
   5   3   4       40.54       40.71      0.80 o 
   6   3   4      762.73      766.60      6.48 o 
   7   3   4      430.02      418.58      4.92 o 
   8   3   4        1.34        0.78      0.70 o 
   9   3   4        0.00       -0.53      0.70 o 
  -5   4   4        9.74       11.17      1.06 o 
  -4   4   4       45.12       49.17      1.64 o 
  -3   4   4       80.61       81.06      1.89 o 
  -2   4   4       24.81       24.50      0.65 o 
  -1   4   4      160.69      173.91      2.12 o 
   0   4   4       13.65       12.04      0.43 o 
   1   4   4      235.03      259.16      3.32 o 
   2   4   4     1429.03     1523.91     11.74 o 
   3   4   4       91.32      119.03      1.07 o 
   4   4   4       96.87       93.12      0.91 o 
   5   4   4      100.50      100.45      1.31 o 
   6   4   4      213.56      208.48      2.23 o 
   7   4   4        6.43        6.33      0.80 o 
   8   4   4       31.48       32.47      1.37 o 
   9   4   4       37.06       38.20      1.58 o 
  -4   5   4       98.15      100.16      2.40 o 
  -3   5   4        0.06       -0.03      0.53 o 
  -2   5   4        2.79        2.49      0.59 o 
  -1   5   4       30.14       33.30      0.70 o 
   0   5   4       45.95       42.98      1.38 o 
   1   5   4      186.75      179.71      1.81 o 
   2   5   4       72.20       69.08      0.96 o 
   3   5   4        4.33        2.15      0.33 o 
   4   5   4        6.20        6.11      0.34 o 
   5   5   4      136.40      135.36      1.61 o 
   6   5   4       68.31       68.22      1.15 o 
   7   5   4       71.01       69.47      1.82 o 
   8   5   4       50.74       53.11      1.72 o 
   9   5   4       54.29       63.31      1.99 o 
  -4   6   4      168.85      175.17      3.50 o 
  -3   6   4       41.58       43.49      1.60 o 
  -2   6   4       11.36        9.72      0.88 o 
  -1   6   4       94.84       96.19      2.06 o 
   0   6   4      180.40      181.10      2.93 o 
   1   6   4      165.00      158.18      1.72 o 
   2   6   4       22.22       25.23      0.66 o 
   3   6   4       26.30       27.46      0.66 o 
   4   6   4       37.29       38.51      0.78 o 
   5   6   4        8.72        6.95      0.64 o 
   6   6   4      220.00      229.40      3.62 o 
   7   6   4      253.55      263.68      4.13 o 
   8   6   4        6.08        4.41      0.81 o 
  -3   7   4        1.05        1.42      0.78 o 
  -2   7   4       17.62       18.17      1.16 o 
  -1   7   4       21.53       20.84      1.12 o 
   0   7   4       34.03       33.99      1.30 o 
   1   7   4      398.64      387.24      5.28 o 
   2   7   4       58.48       61.51      1.03 o 
   3   7   4        3.90        3.69      0.38 o 
   4   7   4       25.88       30.09      0.76 o 
   5   7   4       80.09       81.72      1.85 o 
   6   7   4      135.41      137.21      2.66 o 
   7   7   4       52.38       54.82      1.74 o 
   8   7   4        3.60        4.60      0.94 o 
  -2   8   4        2.77        2.65      0.88 o 
  -1   8   4        0.20        0.42      0.66 o 
   0   8   4       37.89       39.50      1.46 o 
   1   8   4        0.04       -0.18      0.50 o 
   2   8   4       41.67       33.74      1.33 o 
   3   8   4        7.14        8.09      0.75 o 
   4   8   4       53.64       52.10      1.06 o 
   5   8   4        8.72       11.52      0.90 o 
   6   8   4       83.62       94.30      2.23 o 
   7   8   4       45.96       38.42      1.56 o 
   0   9   4       41.91       42.40      1.65 o 
   1   9   4        0.03        0.03      0.69 o 
   2   9   4       95.87       83.64      2.12 o 
   3   9   4        5.71        6.80      0.81 o 
   4   9   4        0.52        1.14      0.64 o 
   5   9   4      112.63      107.53      2.31 o 
   6   9   4       16.72       15.39      1.06 o 
   7   9   4       10.05       14.66      1.13 o 
   2  10   4        3.15        3.42      0.83 o 
   3  10   4        0.27        0.52      0.80 o 
   4  10   4       16.38       16.48      1.29 o 
  -2  -9   5        0.16        0.43      0.81 o 
  -1  -9   5        0.79        0.88      0.92 o 
  -5  -8   5        0.47        0.33      0.56 o 
  -4  -8   5        2.14        3.75      0.59 o 
  -3  -8   5        1.37        1.11      0.74 o 
  -2  -8   5        2.89        2.45      0.76 o 
  -1  -8   5       26.78       29.52      1.44 o 
   0  -8   5        7.19        6.64      0.92 o 
   1  -8   5        4.62        4.19      0.90 o 
   2  -8   5       26.84       30.94      1.67 o 
  -6  -7   5        5.34        3.96      0.62 o 
  -5  -7   5        1.99        1.69      0.52 o 
  -4  -7   5       24.45       24.25      0.89 o 
  -3  -7   5       17.40       19.59      0.81 o 
  -2  -7   5       58.61       63.46      1.84 o 
  -1  -7   5       12.52       11.29      0.90 o 
   0  -7   5       19.17       18.83      1.23 o 
   1  -7   5       18.85       17.73      1.16 o 
   2  -7   5        8.56        7.51      0.63 o 
   3  -7   5       45.71       44.55      1.21 o 
  -6  -6   5        6.98        5.87      0.61 o 
  -5  -6   5        1.35        1.52      0.44 o 
  -4  -6   5        2.65        2.50      0.45 o 
  -3  -6   5      311.74      315.06      3.45 o 
  -2  -6   5       34.67       31.84      0.83 o 
  -1  -6   5       11.60       14.17      0.92 o 
   0  -6   5       40.14       45.97      1.46 o 
   1  -6   5        2.83        3.65      0.45 o 
   2  -6   5       16.77       20.36      0.79 o 
   3  -6   5      182.74      184.65      2.31 o 
   4  -6   5       18.33       16.20      0.84 o 
  -7  -5   5       21.58       21.27      1.17 o 
  -6  -5   5      153.68      139.99      1.97 o 
  -5  -5   5      167.18      164.47      2.09 o 
  -4  -5   5       16.54       14.63      0.66 o 
  -3  -5   5     1029.90     1012.80     13.45 o 
  -2  -5   5      165.34      156.77      1.83 o 
  -1  -5   5       10.06       11.06      0.55 o 
   0  -5   5      257.76      266.04      6.47 o 
   1  -5   5       52.02       55.24      1.03 o 
   2  -5   5       19.63       18.97      0.73 o 
   3  -5   5      192.09      189.82      2.25 o 
   4  -5   5        4.22        6.06      0.57 o 
   5  -5   5       16.59       15.95      1.16 o 
  -7  -4   5       21.36       24.24      1.37 o 
  -6  -4   5        8.37        5.80      0.57 o 
  -5  -4   5       18.14       16.78      0.72 o 
  -4  -4   5      346.70      332.14      2.64 o 
  -3  -4   5       66.88       62.48      1.07 o 
  -2  -4   5      349.57      350.80      3.24 o 
  -1  -4   5      384.06      371.02      3.31 o 
   0  -4   5       25.95       20.25      0.46 o 
   1  -4   5       64.20       64.58      1.02 o 
   2  -4   5      680.79      683.82      7.20 o 
   3  -4   5        0.01        0.17      0.36 o 
   4  -4   5       22.50       22.25      2.05 o 
   5  -4   5        0.96        1.26      0.69 o 
   6  -4   5        0.80        0.29      0.71 o 
  -7  -3   5       20.51       23.67      1.37 o 
  -6  -3   5        4.04        5.39      0.76 o 
  -5  -3   5      101.92       98.85      2.81 o 
  -4  -3   5       75.46       65.81      1.14 o 
  -3  -3   5      316.42      304.69      2.94 o 
  -2  -3   5      320.17      317.29      3.67 o 
  -1  -3   5       17.67       19.16      0.40 o 
   0  -3   5      120.02      108.81      1.00 o 
   1  -3   5     1209.20     1248.84      8.94 o 
   2  -3   5        2.16        1.90      0.23 o 
   3  -3   5        4.16        4.90      0.52 o 
   4  -3   5       89.72       86.97      1.28 o 
   5  -3   5       35.03       30.52      1.23 o 
   6  -3   5       42.58       44.21      1.63 o 
   7  -3   5       18.93       20.54      1.32 o 
  -7  -2   5       51.22       47.10      1.74 o 
  -6  -2   5        8.99        7.22      0.81 o 
  -5  -2   5      123.19      111.05      2.23 o 
  -4  -2   5       45.73       43.59      0.94 o 
  -3  -2   5       60.38       55.17      0.94 o 
  -2  -2   5       12.30       13.90      0.67 o 
  -1  -2   5       34.78       34.24      0.50 o 
   0  -2   5      532.66      564.81      3.76 o 
   1  -2   5      145.18      154.51      1.25 o 
   2  -2   5     1217.95     1245.46      7.86 o 
   3  -2   5      764.05      780.99      5.09 o 
   4  -2   5       20.59       19.09      0.62 o 
   5  -2   5      138.40      137.80      2.54 o 
   6  -2   5      651.29      625.80      8.09 o 
   7  -2   5       14.21       12.65      1.06 o 
  -7  -1   5       91.27      103.57      2.48 o 
  -6  -1   5      157.95      151.39      2.83 o 
  -5  -1   5       16.51       22.22      1.12 o 
  -4  -1   5      396.35      396.69      5.10 o 
  -3  -1   5      650.19      643.95      5.42 o 
  -2  -1   5      215.88      231.47      3.11 o 
  -1  -1   5       57.82       71.85      0.96 o 
   0  -1   5      605.41      646.62      4.24 o 
   1  -1   5       67.06       74.86      0.73 o 
   2  -1   5      383.90      400.81      2.72 o 
   3  -1   5      121.65      136.68      1.14 o 
   4  -1   5      274.89      280.13      2.08 o 
   5  -1   5       24.30       23.83      1.01 o 
   6  -1   5      154.50      138.47      2.65 o 
   7  -1   5        1.83        3.15      0.76 o 
   8  -1   5        2.16        1.65      0.74 o 
  -6   0   5       27.06       27.74      1.28 o 
  -5   0   5        2.19        1.36      0.60 o 
  -4   0   5        1.52        1.56      0.52 o 
  -3   0   5       46.19       44.95      1.18 o 
  -2   0   5      861.03      861.98      9.57 o 
  -1   0   5        1.69        8.07      0.37 o 
   0   0   5     1173.72     1268.42     10.36 o 
   1   0   5        3.86        2.41      0.16 o 
   2   0   5        5.90        7.64      0.25 o 
   3   0   5      683.56      721.58      5.39 o 
   4   0   5      221.94      253.27      1.89 o 
   5   0   5       63.59       60.14      0.97 o 
   6   0   5       96.31       98.39      2.33 o 
   7   0   5        8.68       10.54      0.90 o 
   8   0   5       35.64       36.03      1.57 o 
  -6   1   5        0.03        0.67      0.74 o 
  -5   1   5      191.34      191.55      3.12 o 
  -4   1   5      943.33      963.42     10.90 o 
  -3   1   5       27.73       28.26      1.04 o 
  -2   1   5      128.85      138.01      2.16 o 
  -1   1   5      184.80      187.81      2.61 o 
   0   1   5      839.20      833.45      9.14 o 
   1   1   5      611.44      611.87      4.91 o 
   2   1   5       26.11       24.66      0.78 o 
   3   1   5      328.38      318.22      3.38 o 
   4   1   5       26.53       22.85      1.07 o 
   5   1   5        0.45        0.58      0.29 o 
   6   1   5      148.21      157.27      1.84 o 
   7   1   5       27.44       26.28      0.80 o 
   8   1   5        0.26       -0.24      0.67 o 
  -6   2   5        0.03       -0.06      0.76 o 
  -4   2   5       42.84       43.90      1.35 o 
  -3   2   5       33.94       33.29      1.06 o 
  -2   2   5        9.92        9.71      0.66 o 
  -1   2   5        1.15        2.66      0.42 o 
   0   2   5        1.43        2.12      0.32 o 
   1   2   5      587.75      583.96      6.53 o 
   2   2   5      440.87      432.55      5.00 o 
   3   2   5       74.26       89.13      1.77 o 
   4   2   5       29.70       18.91      1.03 o 
   5   2   5      140.56      141.29      1.62 o 
   6   2   5      120.58      119.05      2.54 o 
   7   2   5       38.08       39.98      0.95 o 
   8   2   5        0.02        0.46      1.09 o 
   9   2   5       31.82       34.97      1.61 o 
  -5   3   5        0.44        0.62      0.66 o 
  -4   3   5       33.05       33.73      1.37 o 
  -3   3   5       60.97       55.27      1.01 o 
  -2   3   5        7.44        9.37      0.63 o 
  -1   3   5      146.18      161.02      2.33 o 
   0   3   5      323.29      344.85      3.01 o 
   1   3   5       19.18       18.89      0.46 o 
   2   3   5      198.07      210.63      1.60 o 
   3   3   5        1.87       10.75      0.35 o 
   4   3   5      216.94      219.84      2.17 o 
   5   3   5      392.09      369.67      3.37 o 
   6   3   5      413.61      411.28      4.16 o 
   7   3   5       63.70       61.89      1.15 o 
   8   3   5       58.02       57.85      1.22 o 
   9   3   5       13.17       14.46      1.09 o 
  -5   4   5        0.01        0.22      0.78 o 
  -4   4   5       70.59       72.40      1.99 o 
  -3   4   5       42.98       42.43      1.42 o 
  -2   4   5      415.99      405.92      3.68 o 
  -1   4   5      109.40      117.55      1.40 o 
   0   4   5      358.13      374.98      3.28 o 
   1   4   5       20.28       19.50      0.51 o 
   2   4   5       34.16       44.84      1.21 o 
   3   4   5      137.70      153.29      1.46 o 
   4   4   5      382.43      403.42      3.58 o 
   5   4   5       44.04       41.19      0.86 o 
   6   4   5       28.28       27.17      1.28 o 
   7   4   5      113.48      117.09      3.31 o 
   8   4   5       59.86       59.48      1.82 o 
   9   4   5       32.53       34.11      1.54 o 
  -3   5   5       85.46       92.69      2.21 o 
  -2   5   5       44.05       47.61      1.50 o 
  -1   5   5       64.56       71.02      1.65 o 
   0   5   5      242.39      229.44      3.27 o 
   1   5   5        6.63        6.65      0.36 o 
   2   5   5      169.89      169.86      1.76 o 
   3   5   5      499.55      531.68      4.80 o 
   4   5   5       96.54      103.19      1.93 o 
   5   5   5       12.09       11.98      0.57 o 
   6   5   5       36.28       40.20      0.92 o 
   7   5   5      175.65      180.03      3.15 o 
   8   5   5       44.59       42.96      1.58 o 
   9   5   5       65.08       66.10      2.05 o 
  -3   6   5       12.54       12.68      1.09 o 
  -2   6   5       43.52       45.67      1.60 o 
  -1   6   5       19.73       16.23      0.95 o 
   0   6   5        0.14       -0.13      0.41 o 
   1   6   5       14.14       14.44      0.68 o 
   2   6   5      390.20      384.01      3.95 o 
   3   6   5       49.24       49.80      0.88 o 
   4   6   5      125.86      126.99      2.27 o 
   5   6   5        3.65        3.98      0.57 o 
   6   6   5       26.95       31.37      1.23 o 
   7   6   5        7.54        9.77      0.88 o 
   8   6   5       95.56       88.46      2.27 o 
  -2   7   5        4.15        4.19      0.87 o 
  -1   7   5        3.54        3.40      0.73 o 
   0   7   5       59.14       60.52      1.70 o 
   1   7   5      181.98      171.41      2.90 o 
   2   7   5      283.45      272.58      3.72 o 
   3   7   5       90.66       91.27      1.32 o 
   4   7   5        1.22        0.78      0.52 o 
   5   7   5       41.36       45.67      1.39 o 
   6   7   5      137.30      138.26      2.66 o 
   7   7   5        6.70        5.84      0.83 o 
   8   7   5       81.97       89.41      2.34 o 
  -1   8   5        5.23        6.53      0.94 o 
   0   8   5       70.80       73.82      2.02 o 
   1   8   5       15.60       16.62      1.12 o 
   2   8   5        2.47        1.95      0.63 o 
   3   8   5       12.62       10.93      0.57 o 
   4   8   5        5.84        8.03      0.77 o 
   5   8   5        6.97        5.21      0.74 o 
   6   8   5       33.14       27.67      1.28 o 
   7   8   5      188.96      201.71      3.62 o 
   0   9   5       21.49       20.12      1.32 o 
   1   9   5       41.93       40.26      1.63 o 
   2   9   5       13.54       15.74      1.12 o 
   3   9   5        1.55        1.05      0.63 o 
   4   9   5       10.73       11.80      0.91 o 
   5   9   5       36.16       35.77      1.44 o 
   6   9   5       18.78       17.88      1.25 o 
   3  10   5        1.05        1.28      0.85 o 
  -4  -8   6       22.61       23.81      1.44 o 
  -3  -8   6       11.73       10.71      1.13 o 
  -2  -8   6        0.22        0.21      0.73 o 
  -1  -8   6        0.98        1.71      0.85 o 
   0  -8   6       10.64       13.24      1.13 o 
   1  -8   6       19.04       19.45      1.37 o 
  -5  -7   6      104.56      109.12      2.19 o 
  -4  -7   6        0.74        0.72      0.48 o 
  -3  -7   6      171.09      165.17      2.14 o 
  -2  -7   6       29.76       26.15      1.30 o 
  -1  -7   6       26.39       26.22      1.30 o 
   0  -7   6       51.00       47.32      1.65 o 
   1  -7   6        2.43        1.81      0.73 o 
   2  -7   6        0.43        1.02      0.74 o 
   3  -7   6        0.75        1.22      0.60 o 
  -6  -6   6       29.12       31.85      1.10 o 
  -5  -6   6        2.35        2.44      0.53 o 
  -4  -6   6       23.83       23.70      0.85 o 
  -3  -6   6       14.62       16.47      0.76 o 
  -2  -6   6       51.80       51.68      1.07 o 
  -1  -6   6       37.75       37.67      1.36 o 
   0  -6   6       24.04       20.60      1.09 o 
   1  -6   6        1.59        0.31      0.57 o 
   2  -6   6       36.45       36.92      1.02 o 
   3  -6   6       14.32        9.58      0.64 o 
   4  -6   6        3.58        3.53      0.62 o 
  -6  -5   6        4.59        5.32      0.65 o 
  -5  -5   6       13.38       10.82      1.32 o 
  -4  -5   6       55.70       57.37      1.19 o 
  -3  -5   6        0.11        0.24      0.38 o 
  -2  -5   6      361.09      357.55      9.92 o 
  -1  -5   6      109.49      106.92      2.35 o 
   0  -5   6        6.58        5.75      0.66 o 
   1  -5   6       43.27       47.75      3.69 o 
   2  -5   6       41.04       35.94      0.93 o 
   3  -5   6      320.32      311.58      4.10 o 
   4  -5   6        6.17        6.23      0.57 o 
   5  -5   6        9.17        7.08      0.92 o 
  -6  -4   6       30.58       29.36      1.30 o 
  -5  -4   6        1.13        0.58      0.44 o 
  -4  -4   6       89.45       88.33      1.45 o 
  -3  -4   6       40.04       40.25      0.92 o 
  -2  -4   6       21.17       19.85      1.02 o 
  -1  -4   6        3.74        4.07      0.37 o 
   0  -4   6      243.07      251.61      1.98 o 
   1  -4   6       44.76       41.32      0.84 o 
   2  -4   6       21.21       23.28      0.73 o 
   3  -4   6      849.15      872.46      7.36 o 
   4  -4   6        6.61        8.69      1.91 o 
   5  -4   6       12.21       14.40      1.06 o 
   6  -4   6       49.87       47.29      1.75 o 
  -6  -3   6      134.92      130.76      2.75 o 
  -5  -3   6      150.16      154.03      2.04 o 
  -4  -3   6       67.38       67.26      2.73 o 
  -3  -3   6     1669.06     1672.32     22.88 o 
  -2  -3   6        0.84        1.01      0.30 o 
  -1  -3   6       46.58       49.82      0.68 o 
   0  -3   6        1.75        1.05      0.21 o 
   1  -3   6       19.79       25.59      0.51 o 
   2  -3   6       75.28       76.33      0.83 o 
   3  -3   6       18.98       21.62      0.74 o 
   4  -3   6        8.75        9.67      0.51 o 
   5  -3   6        2.09        1.64      0.67 o 
   6  -3   6       12.27       12.01      1.05 o 
   7  -3   6       15.33       13.07      1.21 o 
  -6  -2   6       17.58       19.25      1.30 o 
  -5  -2   6       18.13       21.64      1.18 o 
  -4  -2   6       93.39       91.05      2.66 o 
  -3  -2   6        0.83        0.89      0.33 o 
  -2  -2   6       79.99       81.66      1.16 o 
  -1  -2   6        0.53        1.72      0.21 o 
   0  -2   6       75.34      105.09      1.01 o 
   1  -2   6        0.01       -0.04      0.18 o 
   2  -2   6       38.12       38.04      0.57 o 
   3  -2   6        2.15        3.74      0.25 o 
   4  -2   6       87.43       90.80      1.24 o 
   5  -2   6       48.95       49.69      1.49 o 
   6  -2   6       10.17       11.67      0.92 o 
   7  -2   6       30.84       26.99      1.37 o 
  -6  -1   6       27.09       23.71      1.36 o 
  -5  -1   6        1.27        1.25      0.57 o 
  -4  -1   6      842.51      816.67      9.53 o 
  -3  -1   6      846.30      829.66      6.88 o 
  -2  -1   6      361.78      351.82      3.23 o 
  -1  -1   6        0.02        0.59      0.23 o 
   0  -1   6      775.73      771.72      5.06 o 
   1  -1   6     2228.98     2289.16     34.07 o 
   2  -1   6        2.22        1.57      0.19 o 
   3  -1   6        2.80        2.02      0.33 o 
   4  -1   6        3.32        3.95      0.26 o 
   5  -1   6        2.06        3.17      0.60 o 
   6  -1   6      120.94      121.08      2.49 o 
   7  -1   6        0.68        0.41      0.71 o 
   8  -1   6       59.63       60.67      1.98 o 
  -6   0   6        4.51        3.33      0.87 o 
  -5   0   6       23.12       22.76      1.15 o 
  -4   0   6      262.74      257.49      3.77 o 
  -3   0   6      147.49      148.56      2.48 o 
  -2   0   6      156.24      149.85      2.40 o 
  -1   0   6      273.94      252.93      2.42 o 
   0   0   6      647.26      667.70      4.43 o 
   1   0   6     1162.35     1224.54      7.76 o 
   2   0   6     1246.56     1215.98      7.73 o 
   3   0   6      411.76      430.02      2.94 o 
   4   0   6      143.06      134.51      1.52 o 
   5   0   6      204.57      201.57      2.11 o 
   6   0   6       45.80       44.67      1.42 o 
   7   0   6        4.30        3.07      0.73 o 
   8   0   6        0.01       -0.18      0.66 o 
  -6   1   6       41.37       42.68      1.72 o 
  -5   1   6       23.97       20.88      1.15 o 
  -4   1   6       66.29       68.48      1.74 o 
  -3   1   6      125.07      119.76      2.20 o 
  -2   1   6       28.46       28.50      1.04 o 
  -1   1   6      162.90      189.66      2.75 o 
   0   1   6      877.83      925.92     10.20 o 
   1   1   6      235.50      238.39      2.23 o 
   2   1   6       83.96       78.00      1.55 o 
   3   1   6      491.06      445.07      3.78 o 
   4   1   6      288.13      281.03      2.63 o 
   5   1   6       33.34       31.95      0.85 o 
   6   1   6      620.91      569.40      6.41 o 
   7   1   6        4.14        3.63      0.47 o 
   8   1   6      107.13       97.41      2.35 o 
  -5   2   6       40.84       43.97      1.57 o 
  -4   2   6        2.72        1.91      0.64 o 
  -3   2   6       30.84       28.50      1.16 o 
  -2   2   6      239.32      235.11      3.32 o 
  -1   2   6        7.49        5.06      0.50 o 
   0   2   6      517.95      588.06      6.75 o 
   1   2   6        9.21        9.51      0.59 o 
   2   2   6      314.36      327.97      4.26 o 
   3   2   6        0.01       -0.08      0.11 o 
   4   2   6      644.91      705.97      5.79 o 
   5   2   6      220.16      203.06      2.14 o 
   6   2   6      221.99      225.51      2.54 o 
   7   2   6        0.29        0.02      0.38 o 
   8   2   6      202.09      210.01      2.50 o 
  -5   3   6        0.91        0.41      0.71 o 
  -4   3   6      211.42      210.38      3.63 o 
  -3   3   6      206.93      207.79      3.15 o 
  -2   3   6        1.84        1.92      0.52 o 
  -1   3   6        7.97        6.54      0.57 o 
   0   3   6      781.01      773.69      8.65 o 
   1   3   6      580.37      603.33      4.92 o 
   2   3   6        4.13        4.22      0.24 o 
   3   3   6      276.48      287.07      2.10 o 
   4   3   6       29.08       28.12      0.71 o 
   5   3   6      246.40      245.67      2.48 o 
   6   3   6        2.55        1.52      0.38 o 
   7   3   6       84.10       81.41      2.45 o 
   8   3   6       45.25       46.31      1.13 o 
   9   3   6       58.89       66.21      2.03 o 
  -4   4   6       10.66       11.08      0.97 o 
  -3   4   6       48.21       45.53      1.56 o 
  -2   4   6        4.57        6.19      0.98 o 
  -1   4   6      320.96      317.15      3.89 o 
   0   4   6       14.18       11.53      0.47 o 
   1   4   6      443.51      450.90      3.85 o 
   2   4   6      132.04      120.71      1.34 o 
   3   4   6       14.46       11.42      0.68 o 
   4   4   6       72.37       62.13      1.02 o 
   5   4   6       41.12       42.78      0.88 o 
   6   4   6      121.53      124.62      1.65 o 
   7   4   6        1.09        1.24      0.44 o 
   8   4   6       54.75       50.19      1.82 o 
   9   4   6       59.88       55.87      1.86 o 
  -4   5   6        0.82        0.10      0.80 o 
  -3   5   6       29.88       27.76      1.42 o 
  -2   5   6        3.80        3.63      0.64 o 
  -1   5   6        7.48        7.06      0.45 o 
   0   5   6       57.17       60.55      3.02 o 
   1   5   6        4.84        4.65      0.69 o 
   2   5   6       28.29       33.35      0.69 o 
   3   5   6       58.99       52.84      0.85 o 
   4   5   6      272.13      269.74      3.77 o 
   5   5   6       55.25       58.16      1.04 o 
   6   5   6      194.88      202.43      2.29 o 
   7   5   6        0.94        1.23      0.45 o 
   8   5   6       12.68       14.35      1.12 o 
   9   5   6       23.66       25.08      1.44 o 
  -3   6   6        2.46        2.51      0.80 o 
  -2   6   6      103.78      106.13      2.47 o 
  -1   6   6        7.81        8.10      0.77 o 
   0   6   6        4.78        5.77      0.42 o 
   1   6   6       13.76       13.05      0.58 o 
   2   6   6      122.40      129.11      1.56 o 
   3   6   6       73.39       71.85      1.09 o 
   4   6   6       44.22       47.68      1.33 o 
   5   6   6       22.72       24.37      1.06 o 
   6   6   6        8.39        8.95      0.54 o 
   7   6   6        8.53        8.98      0.88 o 
   8   6   6      169.41      177.48      3.39 o 
  -2   7   6        6.46        7.27      0.99 o 
  -1   7   6        1.12        1.92      0.66 o 
   0   7   6       68.69       67.08      1.77 o 
   1   7   6       27.48       23.23      1.06 o 
   2   7   6       95.50      100.61      1.41 o 
   3   7   6       27.84       32.06      3.97 o 
   4   7   6       14.71       13.84      0.92 o 
   5   7   6       16.71       19.91      1.09 o 
   6   7   6        8.03        6.32      0.81 o 
   7   7   6        1.11        1.43      0.74 o 
   8   7   6      102.76      104.43      2.55 o 
  -1   8   6       15.50       14.66      1.18 o 
   0   8   6       16.49       16.81      1.15 o 
   1   8   6        1.80        0.73      0.64 o 
   2   8   6       33.15       28.07      1.29 o 
   3   8   6        9.52       13.33      0.70 o 
   4   8   6        2.01        0.00      0.56 o 
   5   8   6        0.05        0.25      0.56 o 
   6   8   6        4.31        8.38      0.91 o 
   7   8   6       59.16       66.81      1.99 o 
   1   9   6        1.28        0.84      0.77 o 
   2   9   6       75.76       67.62      1.95 o 
   3   9   6        2.05        2.27      0.76 o 
   4   9   6        1.11        0.24      0.66 o 
   5   9   6        0.20        1.47      0.73 o 
   6   9   6       21.19       20.60      1.30 o 
  -2  -8   7        3.50        3.25      0.88 o 
  -1  -8   7        0.17       -0.48      0.77 o 
   0  -8   7        4.09        4.09      0.94 o 
  -4  -7   7        8.57        9.03      0.74 o 
  -3  -7   7        0.99        0.62      0.50 o 
  -2  -7   7       29.98       29.37      1.42 o 
  -1  -7   7       22.20       26.86      1.36 o 
   0  -7   7       15.24       14.63      1.08 o 
   1  -7   7        1.58        2.14      0.84 o 
   2  -7   7        0.02        0.66      0.77 o 
  -5  -6   7        0.00       -0.08      0.55 o 
  -4  -6   7      153.20      144.77      2.06 o 
  -3  -6   7       49.75       52.76      1.20 o 
  -2  -6   7        5.92        5.21      0.54 o 
  -1  -6   7        0.70       -0.25      0.52 o 
   0  -6   7       74.48       78.09      1.99 o 
   1  -6   7       38.57       37.40      1.49 o 
   2  -6   7        1.52        1.76      0.52 o 
   3  -6   7       84.07       90.51      1.58 o 
   4  -6   7        2.83        2.66      0.64 o 
  -5  -5   7       75.43       70.43      1.42 o 
  -4  -5   7        3.59        2.81      0.51 o 
  -3  -5   7      331.23      332.16      3.39 o 
  -2  -5   7        7.72        6.86      0.50 o 
  -1  -5   7       22.54       20.30      1.91 o 
   0  -5   7        5.36        8.21      0.74 o 
   1  -5   7       25.20       28.70      0.83 o 
   2  -5   7        0.02       -0.23      0.38 o 
   3  -5   7       42.41       43.13      1.08 o 
   4  -5   7       27.67       24.20      0.92 o 
   5  -5   7        0.10        0.46      0.76 o 
  -6  -4   7       46.70       52.28      1.32 o 
  -5  -4   7       20.82       19.01      0.87 o 
  -4  -4   7        1.88        1.73      0.71 o 
  -3  -4   7       20.84       22.11      0.76 o 
  -2  -4   7      240.62      240.70      2.57 o 
  -1  -4   7        2.27        2.24      0.37 o 
   0  -4   7       63.61       64.20      1.07 o 
   1  -4   7        5.89        4.88      0.41 o 
   2  -4   7        2.79        3.39      0.43 o 
   3  -4   7       11.72       10.66      0.58 o 
   4  -4   7        1.84        2.26      0.46 o 
   5  -4   7        4.98        3.62      0.76 o 
   6  -4   7       17.32       21.10      1.36 o 
  -6  -3   7       53.69       52.97      1.89 o 
  -5  -3   7      123.60      115.19      1.78 o 
  -4  -3   7       32.35       35.72      0.96 o 
  -3  -3   7      106.91       97.70      3.38 o 
  -2  -3   7     1374.03     1337.21     10.66 o 
  -1  -3   7      225.46      222.45      2.33 o 
   0  -3   7      148.25      146.53      1.35 o 
   1  -3   7      248.45      249.88      1.98 o 
   2  -3   7       51.58       51.09      0.72 o 
   3  -3   7       84.72       87.39      1.30 o 
   4  -3   7       12.75       13.75      0.65 o 
   5  -3   7       33.79       35.26      1.39 o 
   6  -3   7       39.85       37.30      1.54 o 
  -6  -2   7        0.27       -0.57      0.78 o 
  -5  -2   7        2.24        3.22      0.71 o 
  -4  -2   7      154.56      149.98      2.38 o 
  -3  -2   7      567.90      546.51      4.88 o 
  -2  -2   7       19.68       19.18      1.05 o 
  -1  -2   7      384.47      365.64      3.40 o 
   0  -2   7      605.32      605.72      4.14 o 
   1  -2   7        5.86        4.51      0.27 o 
   2  -2   7      184.55      174.17      1.47 o 
   3  -2   7     1001.99      987.54     10.40 o 
   4  -2   7      120.27      118.92      2.30 o 
   5  -2   7      122.31      109.77      2.28 o 
   6  -2   7        0.25        0.78      0.63 o 
   7  -2   7       22.97       20.57      1.29 o 
  -6  -1   7       82.36       80.82      2.21 o 
  -5  -1   7        7.86        9.05      0.95 o 
  -4  -1   7       16.67       16.63      1.01 o 
  -3  -1   7      586.95      598.66      5.28 o 
  -2  -1   7       94.33       89.78      1.30 o 
  -1  -1   7        8.48        6.17      0.37 o 
   0  -1   7      358.85      356.59      2.61 o 
   1  -1   7       95.84       74.03      0.82 o 
   2  -1   7      214.71      220.63      1.73 o 
   3  -1   7      350.85      321.12      3.46 o 
   4  -1   7       43.04       39.30      0.83 o 
   5  -1   7       11.37       13.49      0.98 o 
   6  -1   7       45.93       37.64      1.39 o 
   7  -1   7        9.04        8.94      0.91 o 
  -6   0   7        1.26        1.29      0.84 o 
  -5   0   7       79.28       89.64      2.23 o 
  -4   0   7      150.44      149.40      2.72 o 
  -3   0   7        3.12        3.64      0.67 o 
  -2   0   7        1.08        3.33      0.55 o 
  -1   0   7       41.13       43.25      0.84 o 
   0   0   7      105.30      128.76      1.21 o 
   1   0   7      273.25      299.47      2.23 o 
   2   0   7       20.94       24.98      0.46 o 
   3   0   7      482.72      483.21      3.31 o 
   4   0   7       31.78       27.02      1.37 o 
   5   0   7       99.39       94.61      1.31 o 
   6   0   7      270.98      270.77      4.12 o 
   7   0   7      234.75      226.30      3.83 o 
   8   0   7       90.57       94.04      2.40 o 
  -5   1   7      121.98      121.81      2.58 o 
  -4   1   7       80.60       76.28      1.92 o 
  -3   1   7      516.73      519.76      6.53 o 
  -2   1   7      559.64      553.05      6.73 o 
  -1   1   7       36.91       39.11      1.15 o 
   0   1   7      645.09      648.88      7.51 o 
   1   1   7     1046.04     1124.01      8.83 o 
   2   1   7       18.98       16.11      0.52 o 
   3   1   7       93.03      105.35      1.31 o 
   4   1   7       76.94       73.75      1.11 o 
   5   1   7      337.99      333.72      5.60 o 
   6   1   7       89.33       82.18      1.31 o 
   7   1   7      203.61      190.79      3.73 o 
   8   1   7      215.08      216.04      3.78 o 
  -5   2   7        3.33        4.93      0.92 o 
  -4   2   7       22.42       21.20      1.13 o 
  -3   2   7       56.98       56.29      1.53 o 
  -2   2   7      115.73      115.60      2.14 o 
  -1   2   7      430.44      451.95      5.60 o 
   0   2   7      200.90      207.87      2.97 o 
   1   2   7      643.30      654.95      7.50 o 
   2   2   7      413.92      388.68      3.44 o 
   3   2   7        0.03        0.32      0.25 o 
   4   2   7      145.19      135.67      1.74 o 
   5   2   7      114.24      106.50      1.43 o 
   6   2   7       50.52       53.68      1.05 o 
   7   2   7       28.23       27.30      0.85 o 
   8   2   7        0.14        0.22      0.47 o 
  -3   3   7        0.07       -0.03      0.59 o 
  -2   3   7        0.00        0.08      0.55 o 
  -1   3   7       33.47       32.86      1.13 o 
   0   3   7       70.51       70.19      1.49 o 
   1   3   7        7.80       10.12      0.67 o 
   2   3   7       10.10       11.63      0.41 o 
   3   3   7      279.09      276.53      2.67 o 
   4   3   7      206.89      200.22      2.13 o 
   5   3   7       12.74       13.34      0.78 o 
   6   3   7      217.39      213.16      2.37 o 
   7   3   7       48.08       53.02      1.19 o 
   8   3   7       43.07       39.79      1.09 o 
   9   3   7       21.33       23.29      1.12 o 
  -4   4   7       17.24       17.46      1.30 o 
  -3   4   7       17.38       17.39      1.09 o 
  -2   4   7        0.34        0.74      0.38 o 
  -1   4   7       91.19       88.91      1.31 o 
   0   4   7        0.67        0.70      0.30 o 
   1   4   7       12.52       12.14      0.51 o 
   2   4   7      105.87      111.75      1.32 o 
   3   4   7       31.61       29.69      0.54 o 
   4   4   7       44.69       50.12      1.30 o 
   5   4   7       92.95       87.40      1.32 o 
   6   4   7      110.09      115.77      2.30 o 
   7   4   7        1.19        1.77      0.47 o 
   8   4   7      157.03      162.77      2.17 o 
   9   4   7       60.02       63.48      2.00 o 
  -3   5   7        2.57        3.21      0.78 o 
  -2   5   7        0.00        0.18      0.56 o 
  -1   5   7        3.87        3.08      0.42 o 
   0   5   7       25.16       24.25      1.23 o 
   1   5   7        3.83        4.20      0.36 o 
   2   5   7        0.54        0.25      0.26 o 
   3   5   7        8.84        7.44      0.48 o 
   4   5   7        1.71        2.90      0.52 o 
   5   5   7      106.96      106.39      1.50 o 
   6   5   7       73.85       65.56      1.71 o 
   7   5   7      200.59      195.79      2.56 o 
   8   5   7       24.13       25.18      1.35 o 
  -2   6   7        0.04        0.52      0.73 o 
  -1   6   7       61.28       53.95      1.64 o 
   0   6   7        0.48        0.01      0.33 o 
   1   6   7        0.31        0.11      0.31 o 
   2   6   7        5.47        4.56      0.39 o 
   3   6   7        0.88        0.63      0.54 o 
   4   6   7        5.51        3.40      0.56 o 
   5   6   7       34.66       27.06      1.13 o 
   6   6   7       17.63       16.27      0.74 o 
   7   6   7        0.27        0.28      0.67 o 
   8   6   7        0.91        0.38      0.71 o 
  -1   7   7       12.65       11.78      1.06 o 
   0   7   7        5.60        5.72      0.80 o 
   1   7   7      107.07      113.04      2.31 o 
   2   7   7        5.25        8.00      0.52 o 
   3   7   7        3.54        4.32      0.43 o 
   4   7   7       52.22       52.57      1.53 o 
   5   7   7       22.71       25.39      1.15 o 
   6   7   7        4.05        5.75      0.74 o 
   7   7   7        1.16        0.91      0.73 o 
   8   7   7       14.31       13.72      1.21 o 
   0   8   7        3.26        2.44      0.76 o 
   1   8   7       26.45       29.44      1.40 o 
   2   8   7        0.99        1.53      0.59 o 
   3   8   7       16.36       13.55      0.91 o 
   4   8   7       43.62       42.74      1.42 o 
   5   8   7        1.33        2.66      0.71 o 
   6   8   7        2.79        2.20      0.76 o 
   7   8   7        5.53        7.64      0.91 o 
   2   9   7       64.53       62.51      1.88 o 
   4   9   7        0.34        0.46      0.62 o 
   5   9   7        7.09        6.71      0.84 o 
   6   9   7        9.91       10.02      1.04 o 
  -3  -7   8       52.03       50.93      1.89 o 
  -2  -7   8        0.15        0.78      0.74 o 
  -1  -7   8        1.06        1.23      0.83 o 
   0  -7   8        3.21        1.06      0.76 o 
   1  -7   8        1.13        0.66      0.83 o 
   2  -7   8       11.87       15.33      1.19 o 
  -4  -6   8        0.04       -0.69      0.52 o 
  -3  -6   8       18.55       17.13      0.85 o 
  -2  -6   8       33.59       33.65      1.55 o 
  -1  -6   8        4.86        4.30      0.83 o 
   0  -6   8       64.64       67.93      1.91 o 
   1  -6   8        5.18        8.97      0.88 o 
   2  -6   8        0.31       -0.49      0.71 o 
   3  -6   8        0.87        1.33      0.58 o 
  -5  -5   8      109.15      109.49      2.98 o 
  -4  -5   8       37.06       38.73      2.13 o 
  -3  -5   8        8.43        8.00      0.62 o 
  -2  -5   8      145.60      140.87      1.91 o 
  -1  -5   8       84.56       81.08      1.35 o 
   0  -5   8        1.54        0.97      0.56 o 
   1  -5   8       56.93       55.80      1.61 o 
   2  -5   8        6.99        6.90      0.70 o 
   3  -5   8        2.85        3.64      0.53 o 
   4  -5   8       38.58       35.51      1.58 o 
  -5  -4   8       11.00       13.05      0.77 o 
  -4  -4   8       93.87       87.26      2.18 o 
  -3  -4   8      340.21      330.06      3.42 o 
  -2  -4   8        2.44        2.27      0.58 o 
  -1  -4   8        5.20        5.45      0.48 o 
   0  -4   8      269.65      252.34      2.61 o 
   1  -4   8       34.29       33.84      0.86 o 
   2  -4   8       23.49       22.88      1.18 o 
   3  -4   8       98.52       96.28      1.95 o 
   4  -4   8        9.51       10.75      0.97 o 
   5  -4   8       20.70       18.43      1.33 o 
  -5  -3   8        4.35        4.39      0.63 o 
  -4  -3   8       11.09       11.08      0.67 o 
  -3  -3   8       98.64       98.49      1.54 o 
  -2  -3   8       36.73       37.43      0.91 o 
  -1  -3   8       57.00       53.99      1.03 o 
   0  -3   8       14.19       16.99      0.52 o 
   1  -3   8       85.07       87.05      1.01 o 
   2  -3   8       32.89       33.13      0.81 o 
   3  -3   8       69.89       70.62      1.19 o 
   4  -3   8       30.86       27.91      1.22 o 
   5  -3   8       45.64       51.75      1.72 o 
   6  -3   8        1.71        1.75      0.85 o 
  -5  -2   8        2.32        2.52      0.78 o 
  -4  -2   8       34.66       34.70      0.98 o 
  -3  -2   8       44.25       42.98      1.46 o 
  -2  -2   8      248.36      245.72      4.61 o 
  -1  -2   8       32.40       29.71      0.81 o 
   0  -2   8       63.70       64.88      0.85 o 
   1  -2   8       37.23       38.06      0.83 o 
   2  -2   8       10.34        9.42      0.40 o 
   3  -2   8       25.63       25.91      0.56 o 
   4  -2   8      636.98      613.92      7.75 o 
   5  -2   8        0.04       -0.56      0.59 o 
   6  -2   8      105.83      104.64      2.47 o 
   7  -2   8       62.83       58.80      2.02 o 
  -5  -1   8      160.62      160.61      3.14 o 
  -4  -1   8      104.70      109.58      2.41 o 
  -3  -1   8       25.71       25.47      1.16 o 
  -2  -1   8     1386.91     1374.24     11.00 o 
  -1  -1   8      160.92      156.94      2.12 o 
   0  -1   8       48.41       42.18      0.69 o 
   1  -1   8      106.98      105.18      1.12 o 
   2  -1   8        4.50        6.61      0.31 o 
   3  -1   8       17.01       16.76      0.46 o 
   4  -1   8       63.87       65.41      1.09 o 
   5  -1   8      189.38      183.09      3.14 o 
   6  -1   8       60.35       53.70      1.67 o 
   7  -1   8        9.72       10.03      0.98 o 
  -5   0   8       16.36       15.71      1.21 o 
  -4   0   8       27.15       28.21      1.32 o 
  -3   0   8      177.48      178.91      3.08 o 
  -2   0   8      214.66      208.35      3.28 o 
  -1   0   8      231.39      230.05      3.99 o 
   0   0   8      213.19      213.72      2.21 o 
   1   0   8        9.20       10.18      0.40 o 
   2   0   8      149.58      139.87      1.27 o 
   3   0   8      351.93      345.00      2.53 o 
   4   0   8       47.60       42.09      0.94 o 
   5   0   8       79.72       77.67      1.21 o 
   6   0   8        1.88        2.09      0.69 o 
   7   0   8        3.86        2.86      0.73 o 
   8   0   8       31.95       28.82      1.50 o 
  -5   1   8        0.19       -0.06      0.84 o 
  -4   1   8        0.06       -0.64      0.64 o 
  -3   1   8        0.06       -0.32      0.62 o 
  -2   1   8       29.92       26.26      1.13 o 
  -1   1   8       33.77       38.46      1.23 o 
   0   1   8       30.40       25.01      0.99 o 
   1   1   8        0.46        2.93      0.41 o 
   2   1   8      440.91      437.69      3.86 o 
   3   1   8      189.08      180.57      1.94 o 
   4   1   8       54.94       53.14      1.52 o 
   5   1   8       62.52       63.14      1.10 o 
   6   1   8        0.68        1.48      0.40 o 
   7   1   8      131.30      130.35      2.96 o 
   8   1   8        2.22        3.01      0.83 o 
  -4   2   8       43.47       41.87      1.58 o 
  -3   2   8        1.30        0.04      0.57 o 
  -2   2   8       64.94       65.10      1.65 o 
  -1   2   8        5.27        4.90      0.67 o 
   0   2   8       10.90       10.37      0.70 o 
   1   2   8        0.19        0.74      0.38 o 
   2   2   8      524.73      549.83      4.72 o 
   3   2   8      412.04      416.11      3.74 o 
   4   2   8      204.70      208.01      3.22 o 
   5   2   8      105.35      104.67      1.46 o 
   6   2   8      250.27      252.04      2.69 o 
   7   2   8       88.97       92.09      1.57 o 
   8   2   8       63.66       71.30      1.44 o 
  -3   3   8        9.60       10.57      0.87 o 
  -2   3   8        2.30        2.19      0.60 o 
  -1   3   8        3.06        3.67      0.60 o 
   0   3   8        0.07        0.10      0.49 o 
   1   3   8       87.87       83.19      1.68 o 
   2   3   8      121.44      106.14      1.92 o 
   3   3   8       66.61       59.57      1.06 o 
   4   3   8      231.40      222.82      2.37 o 
   5   3   8      102.82      101.74      1.46 o 
   6   3   8        0.67        0.69      0.41 o 
   7   3   8      336.22      316.88      4.07 o 
   8   3   8       93.83      100.68      3.62 o 
  -3   4   8       15.43       16.23      1.15 o 
  -2   4   8      138.54      144.59      2.33 o 
  -1   4   8       39.69       38.28      0.92 o 
   0   4   8        0.39        0.05      0.31 o 
   1   4   8       37.64       39.89      0.81 o 
   2   4   8       17.31       17.75      0.56 o 
   3   4   8       74.33       76.72      1.67 o 
   4   4   8        4.89        5.48      0.45 o 
   5   4   8       75.37       71.91      1.74 o 
   6   4   8       56.03       53.06      1.13 o 
   7   4   8        3.54        3.51      0.51 o 
   8   4   8        2.60        3.57      0.58 o 
  -3   5   8       13.43       13.75      1.11 o 
  -2   5   8        0.06        0.10      0.60 o 
  -1   5   8       27.21       28.01      0.85 o 
   0   5   8       15.59       17.75      0.70 o 
   1   5   8      112.84      127.27      6.52 o 
   2   5   8       51.58       55.12      1.56 o 
   3   5   8       39.50       36.36      1.23 o 
   4   5   8       11.93       12.02      0.83 o 
   5   5   8       16.22       11.93      0.59 o 
   6   5   8       74.77       71.74      2.41 o 
   7   5   8        0.32        0.19      0.44 o 
   8   5   8       52.29       49.70      2.05 o 
  -2   6   8       18.63       19.90      1.28 o 
  -1   6   8        0.72       -0.08      0.59 o 
   0   6   8        7.92        7.09      0.51 o 
   1   6   8      145.66      148.59      3.02 o 
   2   6   8      571.68      581.71      5.05 o 
   3   6   8        6.69        4.40      0.59 o 
   4   6   8       63.59       62.37      1.60 o 
   5   6   8       69.47       67.05      1.72 o 
   6   6   8        3.87        5.06      0.78 o 
   7   6   8       47.67       47.28      3.85 o 
   8   6   8       26.70       31.29      1.60 o 
  -1   7   8        5.48        6.46      0.97 o 
   0   7   8        8.74       10.65      0.91 o 
   1   7   8       37.40       34.73      1.45 o 
   2   7   8       19.31       20.76      0.77 o 
   3   7   8       12.06       10.83      0.83 o 
   4   7   8        0.91        1.06      0.55 o 
   5   7   8        3.79        3.42      0.64 o 
   6   7   8       71.26       66.67      1.88 o 
   7   7   8       48.26       46.17      1.67 o 
   8   7   8        1.80        3.04      0.92 o 
   0   8   8        1.71        2.30      0.85 o 
   1   8   8        6.18        4.92      0.85 o 
   2   8   8        5.86        6.81      0.84 o 
   3   8   8        4.73        3.87      0.73 o 
   4   8   8        4.52        5.04      0.71 o 
   5   8   8      110.41       99.18      2.27 o 
   6   8   8       29.05       28.07      1.37 o 
   7   8   8        3.92        4.82      0.85 o 
   4   9   8        5.10        6.15      0.88 o 
   5   9   8       36.01       35.82      1.56 o 
  -1  -7   9        2.42        2.07      0.85 o 
   0  -7   9        0.34       -0.10      0.78 o 
  -3  -6   9      136.50      137.35      2.07 o 
  -2  -6   9       33.02       36.49      1.10 o 
  -1  -6   9        4.49        4.16      0.80 o 
   0  -6   9       59.13       58.75      1.92 o 
   1  -6   9        3.47        4.65      0.81 o 
   2  -6   9       12.88       14.70      1.09 o 
   3  -6   9        5.02        2.28      0.90 o 
  -4  -5   9        0.01       -0.43      0.57 o 
  -3  -5   9        2.29        1.94      0.55 o 
  -2  -5   9        0.22        0.70      0.51 o 
  -1  -5   9       13.04       13.47      0.71 o 
   0  -5   9        0.13        0.11      0.64 o 
   1  -5   9        1.56        1.25      0.69 o 
   2  -5   9       40.64       50.49      1.67 o 
   3  -5   9        1.04        2.01      0.54 o 
   4  -5   9        1.24        1.64      0.88 o 
  -4  -4   9        0.31        0.01      0.52 o 
  -3  -4   9        0.37       -0.07      0.49 o 
  -2  -4   9       27.67       27.52      0.88 o 
  -1  -4   9        6.20        6.16      0.54 o 
   0  -4   9       51.97       57.12      1.11 o 
   1  -4   9       78.30       80.70      1.92 o 
   2  -4   9       10.36        9.96      0.97 o 
   3  -4   9       14.29       15.30      0.75 o 
   4  -4   9      153.92      155.58      3.01 o 
   5  -4   9        3.87        4.65      0.97 o 
  -5  -3   9       90.27       99.93      1.82 o 
  -4  -3   9      125.53      124.29      1.94 o 
  -3  -3   9        9.56       10.20      0.64 o 
  -2  -3   9       45.12       45.15      1.07 o 
  -1  -3   9       38.04       33.60      0.91 o 
   0  -3   9       17.07       13.53      0.64 o 
   1  -3   9        0.19        0.51      0.30 o 
   2  -3   9      119.70      132.89      1.71 o 
   3  -3   9       18.69       19.30      1.02 o 
   4  -3   9       74.78       75.51      1.98 o 
   5  -3   9       21.39       25.56      1.32 o 
   6  -3   9       42.37       47.43      1.79 o 
  -5  -2   9        2.95        3.80      0.92 o 
  -4  -2   9       68.53       68.23      1.98 o 
  -3  -2   9       33.20       30.18      1.28 o 
  -2  -2   9       89.44       85.67      1.41 o 
  -1  -2   9        0.30        0.46      0.35 o 
   0  -2   9      101.52       90.93      1.09 o 
   1  -2   9        7.01        7.53      0.57 o 
   2  -2   9        4.33        4.67      0.58 o 
   3  -2   9       19.15       16.47      0.67 o 
   4  -2   9       20.93       21.40      1.19 o 
   5  -2   9       12.92       10.68      0.90 o 
   6  -2   9        4.37        2.89      0.78 o 
  -5  -1   9        6.23        6.29      1.06 o 
  -4  -1   9        1.54       -0.01      0.70 o 
  -3  -1   9        8.19        7.66      0.88 o 
  -2  -1   9        0.12        0.30      0.40 o 
  -1  -1   9      384.22      369.47      6.15 o 
   0  -1   9        2.45        3.12      0.31 o 
   1  -1   9        2.88        2.75      0.31 o 
   2  -1   9       67.37       63.99      0.84 o 
   3  -1   9        0.04        0.05      0.32 o 
   4  -1   9        8.85        9.97      0.92 o 
   5  -1   9       33.76       31.79      1.36 o 
   6  -1   9        0.01       -0.53      0.69 o 
   7  -1   9        9.03        8.95      1.05 o 
  -5   0   9       10.89       11.27      1.21 o 
  -4   0   9        0.56        0.04      0.70 o 
  -3   0   9        0.06       -0.60      0.59 o 
  -2   0   9       14.72       14.75      1.02 o 
  -1   0   9       72.08       80.56      1.86 o 
   0   0   9      220.07      215.69      2.30 o 
   1   0   9        0.40        0.00      0.24 o 
   2   0   9      180.28      188.66      1.64 o 
   3   0   9       67.69       68.06      1.46 o 
   4   0   9      929.02      912.45      7.47 o 
   5   0   9       19.76       19.65      0.73 o 
   6   0   9       80.72       76.02      2.02 o 
   7   0   9        4.92        4.32      0.81 o 
  -4   1   9        2.92        2.24      0.80 o 
  -3   1   9        0.04       -0.17      0.59 o 
  -2   1   9       72.43       75.62      1.86 o 
  -1   1   9       33.62       33.53      1.35 o 
   0   1   9        0.55        1.18      0.55 o 
   1   1   9      240.60      241.22      3.28 o 
   2   1   9      384.32      365.84      3.41 o 
   3   1   9       31.01       31.32      1.44 o 
   4   1   9      426.72      407.71      3.76 o 
   5   1   9       42.98       43.17      0.96 o 
   6   1   9        0.06        0.36      0.42 o 
   7   1   9       20.42       17.28      1.28 o 
   8   1   9       25.72       26.33      1.57 o 
  -4   2   9       39.31       40.41      1.68 o 
  -3   2   9       19.89       19.25      1.16 o 
  -2   2   9      463.96      449.84      5.94 o 
  -1   2   9      109.32      101.21      2.14 o 
   0   2   9        2.37        2.73      0.62 o 
   1   2   9        0.22        0.20      0.45 o 
   2   2   9      204.17      208.23      2.26 o 
   3   2   9       50.39       50.29      1.42 o 
   4   2   9       50.26       46.72      2.15 o 
   5   2   9        0.63        1.02      0.55 o 
   6   2   9       25.62       23.73      0.85 o 
   7   2   9        1.43        1.85      0.93 o 
   8   2   9       47.24       48.43      1.24 o 
  -3   3   9       40.31       41.53      1.58 o 
  -2   3   9       79.68       78.68      1.91 o 
  -1   3   9      104.97       98.06      2.06 o 
   0   3   9       61.38       64.39      1.60 o 
   1   3   9        5.03        4.15      0.59 o 
   2   3   9        0.93        1.67      0.49 o 
   3   3   9      164.59      164.81      1.96 o 
   4   3   9       39.52       38.21      0.93 o 
   5   3   9       53.52       43.39      0.99 o 
   6   3   9       70.06       66.94      1.26 o 
   7   3   9       44.26       47.11      1.14 o 
   8   3   9       78.78       69.70      1.44 o 
  -3   4   9       10.82       12.82      1.06 o 
  -2   4   9       20.24       21.91      0.84 o 
  -1   4   9      118.25      120.70      1.68 o 
   0   4   9      135.78      130.99      3.69 o 
   1   4   9       13.59       15.27      0.63 o 
   2   4   9     1561.80     1577.30     12.31 o 
   3   4   9      350.47      342.71      4.60 o 
   4   4   9        2.62        2.39      0.42 o 
   5   4   9      187.28      188.51      2.23 o 
   6   4   9      119.09      117.32      1.90 o 
   7   4   9       18.40       17.46      0.87 o 
   8   4   9       39.89       47.94      1.27 o 
  -2   5   9       23.47       22.84      1.37 o 
  -1   5   9       38.80       37.37      0.99 o 
   0   5   9        7.50        9.39      0.62 o 
   1   5   9      114.88      114.48      1.56 o 
   2   5   9      205.61      195.48      3.50 o 
   3   5   9        4.79        3.64      0.60 o 
   4   5   9      167.33      170.46      2.87 o 
   5   5   9        5.92        5.28      0.51 o 
   6   5   9       16.25       19.09      0.80 o 
   7   5   9      139.44      144.61      2.27 o 
   8   5   9       17.39       19.23      1.00 o 
  -1   6   9       13.07       14.10      1.05 o 
   0   6   9        0.09        0.12      0.39 o 
   1   6   9        5.72        7.11      0.62 o 
   2   6   9       10.89       11.13      0.60 o 
   3   6   9        3.82        3.57      0.64 o 
   4   6   9       10.29        8.83      0.76 o 
   5   6   9       79.79       76.94      1.93 o 
   6   6   9      122.75      112.93      1.77 o 
   7   6   9        3.18        1.81      0.55 o 
   8   6   9        7.76       10.73      1.08 o 
   0   7   9        6.36        7.50      0.88 o 
   1   7   9        1.34        1.53      0.46 o 
   2   7   9       69.48       73.23      1.29 o 
   3   7   9       14.48       15.40      1.05 o 
   4   7   9        0.21       -0.08      0.59 o 
   5   7   9       14.58       12.02      0.95 o 
   6   7   9      118.74      103.97      2.40 o 
   7   7   9        1.94        1.68      0.81 o 
   1   8   9        4.94        5.63      0.84 o 
   3   8   9       17.35       19.45      1.19 o 
   4   8   9        0.01        0.32      0.67 o 
   5   8   9       10.09       11.00      1.01 o 
   6   8   9        2.25        1.68      0.80 o 
  -2  -6  10        8.46       11.62      1.11 o 
  -1  -6  10       17.87       21.17      1.46 o 
   0  -6  10       11.91       12.89      1.16 o 
   1  -6  10       52.29       52.21      1.91 o 
  -3  -5  10        1.13        0.75      0.55 o 
  -2  -5  10        6.20        8.37      0.70 o 
  -1  -5  10       20.11       23.78      0.99 o 
   0  -5  10        0.01       -0.42      0.62 o 
   1  -5  10        0.19        0.00      0.71 o 
   2  -5  10       27.74       33.88      1.50 o 
   3  -5  10       48.09       57.32      1.92 o 
  -4  -4  10        9.04        8.97      0.75 o 
  -3  -4  10       22.56       21.13      1.41 o 
  -2  -4  10        0.77        1.16      0.52 o 
  -1  -4  10       17.41       15.87      0.75 o 
   0  -4  10       23.43       20.32      0.84 o 
   1  -4  10        1.10        0.53      0.63 o 
   2  -4  10       27.31       34.69      1.00 o 
   3  -4  10        2.47        1.49      0.74 o 
   4  -4  10        0.00       -0.10      0.71 o 
  -4  -3  10       38.88       41.78      1.23 o 
  -3  -3  10        0.64        0.21      0.50 o 
  -2  -3  10       89.66       86.29      1.50 o 
  -1  -3  10      186.73      185.38      3.43 o 
   0  -3  10        4.96        6.10      0.52 o 
   1  -3  10       11.91        8.19      0.44 o 
   2  -3  10       48.54       47.74      2.00 o 
   3  -3  10       11.44       12.99      0.98 o 
   4  -3  10        6.91        7.09      0.92 o 
   5  -3  10        0.12       -0.13      0.69 o 
  -4  -2  10        7.01        6.03      1.04 o 
  -3  -2  10       64.78       63.56      1.36 o 
  -2  -2  10       24.39       23.48      0.85 o 
  -1  -2  10       40.56       38.31      0.98 o 
   0  -2  10      149.27      160.23      1.79 o 
   1  -2  10      147.79      137.65      2.26 o 
   2  -2  10       84.63       89.86      1.10 o 
   3  -2  10       69.63       70.54      1.19 o 
   4  -2  10      109.82      111.05      2.44 o 
   5  -2  10        1.02        1.74      0.71 o 
   6  -2  10        0.38        0.49      0.83 o 
  -4  -1  10        0.04        0.29      0.76 o 
  -3  -1  10        3.65        3.90      0.81 o 
  -2  -1  10       22.15       21.64      0.82 o 
  -1  -1  10       14.30       15.43      0.70 o 
   0  -1  10        0.10        0.46      0.31 o 
   1  -1  10       94.32       98.20      1.16 o 
   2  -1  10      709.70      729.09      9.53 o 
   3  -1  10       70.82       74.26      1.23 o 
   4  -1  10      200.96      194.97      2.22 o 
   5  -1  10        0.03       -0.27      0.64 o 
   6  -1  10       20.19       23.78      1.32 o 
   7  -1  10        8.75        9.67      1.15 o 
  -4   0  10       59.77       58.01      1.96 o 
  -3   0  10       36.27       33.88      1.47 o 
  -2   0  10      108.98       95.48      2.19 o 
  -1   0  10       57.15       48.31      1.58 o 
   0   0  10       70.80       63.20      1.15 o 
   1   0  10        1.30        2.01      0.31 o 
   2   0  10       55.02       57.27      0.84 o 
   3   0  10       72.49       71.67      1.23 o 
   4   0  10       21.28       20.95      0.95 o 
   5   0  10       66.61       64.37      1.22 o 
   6   0  10       13.67       17.04      1.23 o 
   7   0  10       14.21       16.17      1.23 o 
  -4   1  10        7.27        8.37      1.09 o 
  -3   1  10        0.01        0.25      0.70 o 
  -2   1  10       32.50       27.84      1.30 o 
  -1   1  10      900.43      894.60     10.55 o 
   0   1  10        0.28        0.00      0.55 o 
   1   1  10       46.79       44.32      1.37 o 
   2   1  10        0.54        1.37      0.40 o 
   3   1  10        0.19        0.15      0.39 o 
   4   1  10       18.79       20.01      0.76 o 
   5   1  10       59.51       57.79      1.33 o 
   6   1  10      143.18      137.74      1.87 o 
   7   1  10        3.69        4.60      0.91 o 
  -3   2  10       39.22       43.24      1.71 o 
  -2   2  10       32.22       30.70      1.43 o 
  -1   2  10      185.58      200.12      3.35 o 
   0   2  10      281.41      294.06      4.26 o 
   1   2  10       52.63       49.94      1.44 o 
   2   2  10      497.98      493.99      7.36 o 
   3   2  10      286.48      284.35      2.93 o 
   4   2  10      364.81      366.89      3.57 o 
   5   2  10       48.40       46.38      1.18 o 
   6   2  10       76.58       74.63      1.34 o 
   7   2  10        6.99        5.99      1.13 o 
   8   2  10        0.96        2.19      0.84 o 
  -3   3  10       10.47        8.79      1.05 o 
  -2   3  10        0.60        0.29      0.66 o 
  -1   3  10       45.65       41.38      1.44 o 
   0   3  10        5.08        4.26      0.67 o 
   1   3  10       30.77       30.22      1.26 o 
   2   3  10      326.41      319.06      4.40 o 
   3   3  10      469.73      458.08      4.26 o 
   4   3  10      243.04      254.26      2.75 o 
   5   3  10        8.65       10.02      0.58 o 
   6   3  10        0.01        0.34      0.43 o 
   7   3  10        1.87        2.36      0.51 o 
   8   3  10       53.12       58.55      1.41 o 
  -2   4  10       72.55       69.64      1.37 o 
  -1   4  10       54.42       47.85      1.60 o 
   0   4  10        4.22        2.03      0.62 o 
   1   4  10        0.84        0.32      0.37 o 
   2   4  10      105.07      103.33      2.10 o 
   3   4  10       34.30       36.60      1.33 o 
   4   4  10       19.20       16.96      0.73 o 
   5   4  10        8.33       10.71      0.63 o 
   6   4  10      100.90       94.81      1.57 o 
   7   4  10       46.72       46.73      1.20 o 
   8   4  10        3.74        2.75      0.61 o 
  -1   5  10       49.35       43.51      1.08 o 
   0   5  10        5.69        7.38      0.56 o 
   1   5  10       25.54       29.09      1.87 o 
   2   5  10       37.40       38.09      1.35 o 
   3   5  10       43.99       47.50      1.44 o 
   4   5  10        0.26       -0.41      0.49 o 
   5   5  10       91.92       85.15      1.48 o 
   6   5  10      123.89      113.84      1.79 o 
   7   5  10       15.15       14.52      0.81 o 
   8   5  10      146.08      150.03      2.25 o 
  -1   6  10       40.21       44.38      1.78 o 
   0   6  10        6.02        4.92      1.02 o 
   1   6  10        3.23        1.40      0.63 o 
   2   6  10      197.62      194.32      3.21 o 
   3   6  10       92.40       92.55      2.06 o 
   4   6  10        0.98        0.56      0.60 o 
   5   6  10        5.81        6.88      0.78 o 
   6   6  10       14.07       12.21      0.75 o 
   7   6  10        2.46        3.76      0.61 o 
   1   7  10        2.73        3.46      0.55 o 
   2   7  10        0.09        0.91      0.60 o 
   3   7  10       19.65       14.92      1.08 o 
   4   7  10        0.98        1.37      0.62 o 
   5   7  10        8.01        9.74      0.90 o 
   6   7  10        2.45        3.50      0.76 o 
   7   7  10        3.85        7.03      0.99 o 
   3   8  10        0.06        0.13      0.70 o 
   4   8  10        9.89       11.71      1.02 o 
   5   8  10       15.88       16.07      1.18 o 
  -2  -5  11       37.77       38.55      1.22 o 
  -1  -5  11      119.71      124.46      1.96 o 
   0  -5  11       19.16       25.17      1.46 o 
   1  -5  11        8.88        9.22      0.97 o 
   2  -5  11        7.51        8.67      1.05 o 
  -2  -4  11      107.60      115.47      1.91 o 
  -1  -4  11       61.35       65.12      2.09 o 
   0  -4  11       27.11       26.22      0.94 o 
   1  -4  11      141.51      139.16      2.82 o 
   2  -4  11        3.63        3.10      0.77 o 
   3  -4  11       40.40       47.92      1.81 o 
   4  -4  11        1.50        1.40      0.91 o 
  -3  -3  11       21.17       23.33      1.02 o 
  -2  -3  11       17.93       18.09      1.20 o 
  -1  -3  11      112.40      119.20      1.80 o 
   0  -3  11       15.11       15.30      0.74 o 
   1  -3  11        7.33        4.15      0.51 o 
   2  -3  11      138.42      155.40      2.33 o 
   3  -3  11      145.95      159.05      3.05 o 
   4  -3  11        0.73        0.90      0.74 o 
   5  -3  11        5.10        5.23      0.92 o 
  -3  -2  11       45.27       47.73      1.28 o 
  -2  -2  11        0.01       -0.38      0.51 o 
  -1  -2  11       67.97       60.18      1.28 o 
   0  -2  11       36.33       34.09      0.93 o 
   1  -2  11        2.13        3.29      0.40 o 
   2  -2  11      106.01      113.54      1.32 o 
   3  -2  11       77.08       74.98      2.00 o 
   4  -2  11        7.31       10.03      0.99 o 
   5  -2  11       14.20       14.98      1.12 o 
   6  -2  11       13.82       13.44      1.26 o 
  -3  -1  11       18.08       21.61      1.46 o 
  -2  -1  11       51.14       46.61      1.65 o 
  -1  -1  11      332.13      319.33      6.26 o 
   0  -1  11       36.01       35.43      0.94 o 
   1  -1  11        1.35        0.41      0.33 o 
   2  -1  11        0.50        0.74      0.33 o 
   3  -1  11        1.52        1.36      0.44 o 
   4  -1  11        9.04        8.79      0.58 o 
   5  -1  11       61.69       61.26      1.88 o 
   6  -1  11       99.89      102.88      2.55 o 
  -3   0  11      119.50      129.15      2.83 o 
  -2   0  11       45.10       46.77      1.67 o 
  -1   0  11       27.64       26.44      1.29 o 
   0   0  11       22.42       23.88      1.21 o 
   1   0  11      231.38      232.43      2.65 o 
   2   0  11      119.58      116.70      1.66 o 
   3   0  11      102.73       96.39      1.48 o 
   4   0  11        6.64        6.83      0.54 o 
   5   0  11        1.28        1.63      0.99 o 
   6   0  11        9.34        7.45      1.01 o 
   7   0  11        1.07        0.56      0.88 o 
  -3   1  11        0.01       -0.01      0.78 o 
  -2   1  11        3.31        3.07      0.80 o 
  -1   1  11        0.08        0.34      0.70 o 
   0   1  11       24.51       26.22      1.23 o 
   1   1  11        0.81        1.40      0.64 o 
   2   1  11      185.95      197.04      2.32 o 
   3   1  11      273.35      266.65      2.84 o 
   4   1  11       19.57       19.17      0.79 o 
   5   1  11        1.13        1.16      0.45 o 
   6   1  11       23.12       28.02      0.94 o 
   7   1  11        5.70        7.23      1.05 o 
  -3   2  11       15.13       12.93      1.15 o 
  -2   2  11        0.21       -0.41      0.76 o 
  -1   2  11       41.17       34.76      1.43 o 
   0   2  11       19.55       14.63      1.05 o 
   1   2  11        6.99        7.96      0.76 o 
   2   2  11        0.66        0.86      0.41 o 
   3   2  11       73.00       75.76      1.32 o 
   4   2  11       58.19       54.38      1.14 o 
   5   2  11      126.92      128.08      1.83 o 
   6   2  11       84.12       75.15      2.40 o 
   7   2  11       32.83       34.55      1.06 o 
  -2   3  11        0.08        1.01      0.81 o 
  -1   3  11      197.11      196.76      3.42 o 
   0   3  11        5.80        3.83      0.77 o 
   1   3  11        4.73        5.00      0.70 o 
   2   3  11       32.69       28.33      1.19 o 
   3   3  11        0.11        0.48      0.41 o 
   4   3  11        0.02        0.33      0.42 o 
   5   3  11      204.66      197.70      2.42 o 
   6   3  11      108.52      100.83      1.67 o 
   7   3  11        0.12        0.48      0.53 o 
  -1   4  11      129.03      133.73      2.70 o 
   0   4  11        7.38        8.24      0.90 o 
   1   4  11       11.61       10.05      0.84 o 
   2   4  11        7.19        6.33      0.73 o 
   3   4  11       68.24       68.70      1.77 o 
   4   4  11       36.47       38.08      1.03 o 
   5   4  11        1.26        1.75      0.49 o 
   6   4  11        5.70        6.27      0.59 o 
   7   4  11        0.05       -0.41      0.54 o 
  -1   5  11        0.13        0.33      0.54 o 
   0   5  11        0.18        0.08      0.45 o 
   1   5  11        5.47        6.63      0.54 o 
   2   5  11        0.49        0.25      0.52 o 
   3   5  11       63.36       52.95      1.58 o 
   4   5  11       65.08       70.71      1.85 o 
   5   5  11        3.94        3.90      0.54 o 
   6   5  11       18.05       18.65      0.93 o 
   7   5  11        0.03        0.20      0.54 o 
   0   6  11        7.75        9.29      0.69 o 
   1   6  11        5.88        5.62      0.56 o 
   2   6  11        0.10        0.49      0.59 o 
   3   6  11       28.67       28.21      1.32 o 
   4   6  11        5.49        7.75      0.87 o 
   5   6  11        2.71        4.65      0.74 o 
   6   6  11       51.36       52.93      1.31 o 
   7   6  11        2.39        1.78      0.58 o 
   2   7  11       26.04       23.05      1.22 o 
   3   7  11        0.30        1.08      0.66 o 
   4   7  11       50.24       49.55      1.65 o 
   5   7  11       58.57       63.55      1.95 o 
   6   7  11        0.28        0.07      0.66 o 
  -1  -4  12       22.26       22.14      1.05 o 
   0  -4  12       32.17       29.33      1.04 o 
   1  -4  12        0.23        0.71      0.78 o 
  -2  -3  12       18.76       20.41      1.00 o 
  -1  -3  12       90.00       86.77      1.63 o 
   0  -3  12       22.67       20.90      1.77 o 
   1  -3  12        1.75        1.01      0.52 o 
   3  -3  12        2.94        4.11      0.97 o 
   4  -3  12        3.38        4.62      1.02 o 
  -2  -2  12       53.37       58.17      1.38 o 
  -1  -2  12       29.90       31.27      1.15 o 
   0  -2  12        0.02        0.28      0.60 o 
   1  -2  12       86.83       84.27      2.13 o 
   2  -2  12        7.44        5.98      0.67 o 
   3  -2  12       60.58       60.73      1.92 o 
   4  -2  12        5.08        5.53      0.98 o 
   5  -2  12       15.59       16.53      1.32 o 
  -2  -1  12        0.94        0.43      0.73 o 
  -1  -1  12       73.95       74.88      1.48 o 
   0  -1  12       10.77       11.35      0.66 o 
   1  -1  12        8.37        5.46      0.46 o 
   2  -1  12        9.27       13.01      0.72 o 
   3  -1  12      172.76      175.93      2.21 o 
   4  -1  12        8.48        9.59      0.67 o 
   5  -1  12        9.09        8.17      1.06 o 
   6  -1  12       16.60       20.70      1.56 o 
  -2   0  12        0.74       -0.21      0.70 o 
  -1   0  12        4.90        3.40      0.81 o 
   0   0  12        0.59       -0.06      0.66 o 
   1   0  12       17.85       20.33      1.16 o 
   2   0  12       22.59       22.00      0.88 o 
   3   0  12        1.92        2.11      0.52 o 
   4   0  12       10.16       11.47      1.06 o 
   5   0  12        5.07        5.94      0.63 o 
   6   0  12       66.28       62.20      2.03 o 
  -2   1  12        1.18        2.07      0.92 o 
  -1   1  12        1.15        0.07      0.76 o 
   0   1  12       12.20        9.39      0.92 o 
   1   1  12       15.57       16.16      1.16 o 
   2   1  12       76.54       76.87      1.39 o 
   3   1  12       70.96       66.41      1.29 o 
   4   1  12       21.96       20.20      0.88 o 
   5   1  12      192.20      181.27      3.44 o 
   6   1  12       56.11       54.77      1.86 o 
  -2   2  12        9.15        8.83      1.09 o 
  -1   2  12       32.99       28.75      1.47 o 
   0   2  12        1.34        0.84      0.63 o 
   1   2  12       24.02       24.73      1.23 o 
   2   2  12        6.54        7.51      0.80 o 
   3   2  12        0.66        2.39      2.01 o 
   4   2  12       32.50       30.47      0.97 o 
   5   2  12       19.05       19.77      1.44 o 
   6   2  12        4.02        4.04      0.61 o 
   7   2  12        7.28       10.07      0.78 o 
  -1   3  12        6.64        6.66      0.88 o 
   0   3  12       31.22       32.06      1.47 o 
   1   3  12       37.65       41.15      1.49 o 
   2   3  12        2.05        2.55      0.67 o 
   3   3  12        0.94        0.92      0.56 o 
   4   3  12       21.39       23.05      0.90 o 
   5   3  12        3.71        4.21      0.60 o 
   6   3  12       17.87       13.90      0.78 o 
   7   3  12       23.93       27.43      1.08 o 
  -1   4  12        8.82        9.23      0.99 o 
   0   4  12       33.97       35.63      1.49 o 
   1   4  12       42.18       40.89      1.57 o 
   2   4  12        7.80        9.00      0.91 o 
   3   4  12       37.48       39.15      1.44 o 
   4   4  12        4.21        2.92      0.54 o 
   5   4  12       20.24       19.20      0.98 o 
   6   4  12       86.63       88.95      1.67 o 
   7   4  12        0.29        0.30      0.57 o 
   0   5  12        1.85        2.42      0.53 o 
   1   5  12        4.45        4.04      0.78 o 
   2   5  12       24.92       22.11      1.21 o 
   3   5  12        2.92        2.19      0.74 o 
   4   5  12        1.15        0.90      0.64 o 
   5   5  12      238.19      239.12      2.90 o 
   6   5  12       10.50       11.90      0.78 o 
   2   6  12        0.27        1.47      0.78 o 
   3   6  12        1.87        1.19      0.69 o 
   4   6  12       40.54       40.85      1.61 o 
   5   6  12        3.68        3.91      0.85 o 
   6   6  12        0.09        0.36      0.67 o 
   4   7  12      101.98      119.27      2.69 o 
   0  -3  13       26.28       30.65      1.08 o 
   1  -3  13        0.65        1.05      0.57 o 
  -1  -2  13        8.69        8.45      0.72 o 
   0  -2  13        3.17        1.67      0.59 o 
   1  -2  13       40.61       46.70      1.46 o 
   2  -2  13       47.92       46.68      1.19 o 
   3  -2  13        6.27        9.61      1.13 o 
   4  -2  13       42.83       55.80      2.07 o 
  -1  -1  13        3.58        3.87      0.90 o 
   0  -1  13       26.99       28.80      1.01 o 
   1  -1  13        0.30        0.32      0.40 o 
   2  -1  13       60.10       51.93      3.35 o 
   3  -1  13       61.77       64.96      1.38 o 
   4  -1  13        0.32        0.97      0.90 o 
   5  -1  13        7.36        6.52      1.11 o 
  -1   0  13        0.00        0.59      0.88 o 
   0   0  13        3.25        3.28      0.88 o 
   1   0  13        1.00        0.18      0.66 o 
   2   0  13        9.55        9.82      0.68 o 
   3   0  13       39.74       37.99      1.12 o 
   4   0  13       22.23       25.92      0.98 o 
   5   0  13       66.92       66.38      1.41 o 
  -1   1  13       49.12       51.52      1.84 o 
   0   1  13       17.11       19.95      1.28 o 
   1   1  13       67.79       59.41      1.81 o 
   2   1  13        8.38       10.22      0.70 o 
   3   1  13        1.64        1.58      0.51 o 
   4   1  13       50.94       50.08      1.81 o 
   5   1  13       45.92       41.91      1.18 o 
   6   1  13        7.36        6.88      0.93 o 
  -1   2  13        0.15       -0.04      0.78 o 
   0   2  13       48.05       47.80      1.72 o 
   1   2  13       42.30       39.89      1.56 o 
   2   2  13       33.35       29.79      1.36 o 
   3   2  13      105.25      111.94      4.12 o 
   4   2  13       69.33       80.00      1.53 o 
   5   2  13        0.63        0.36      0.52 o 
   6   2  13       54.65       57.71      1.38 o 
   0   3  13        0.50        0.56      0.74 o 
   1   3  13        1.09        1.99      0.73 o 
   2   3  13       53.87       61.77      1.82 o 
   3   3  13       63.40       61.14      1.82 o 
   4   3  13        4.87        4.23      0.63 o 
   5   3  13      103.26      101.12      1.77 o 
   6   3  13       16.66       18.37      0.95 o 
   1   4  13        1.96        2.13      0.74 o 
   2   4  13       17.88       18.09      1.29 o 
   3   4  13        1.60        1.09      0.69 o 
   4   4  13       60.63       59.86      1.84 o 
   5   4  13        0.36        0.93      0.56 o 
   6   4  13       20.59       18.97      0.96 o 
   2   5  13        5.10        5.16      0.91 o 
   3   5  13        9.51       10.51      0.97 o 
   4   5  13       58.42       64.27      1.92 o 
   5   5  13       86.60       87.58      2.28 o 
   1  -1  14        2.31        1.05      0.80 o 
   2  -1  14       27.95       27.51      1.05 o 
   3  -1  14        7.86        9.46      0.78 o 
   1   0  14       62.64       61.33      1.93 o 
   2   0  14       88.81       85.74      1.93 o 
   3   0  14        5.57        4.95      0.70 o 
   4   0  14      125.56      139.82      2.13 o 
   1   1  14        7.82        7.52      1.04 o 
   2   1  14       36.37       33.57      1.50 o 
   3   1  14       49.84       56.85      1.38 o 
   4   1  14       17.27       18.05      0.93 o 
   1   2  14        0.06       -0.15      0.70 o 
   2   2  14       18.07       22.14      1.32 o 
   3   2  14       33.14       34.63      1.31 o 
   4   2  14       24.20       24.77      1.49 o 
   5   2  14      108.48      106.07      1.88 o 
   2   3  14        7.16        8.09      0.95 o 
   3   3  14        2.53        3.40      0.90 o 
   4   3  14       83.22       86.61      1.68 o 
   5   3  14       47.68       50.34      1.38 o 
   3   4  14       12.61       14.40      1.12 o 
   4   4  14       12.30       17.43      1.28 o 
                                                 
